# Supplementary material for: 3-Isopropyl-2-(4-methoxy­phen­oxy)-1-benzo­furo[3,2-d]pyrimidin-4(3H)-one
Source: Acta Crystallogr Sect E Struct Rep Online. 2009 Oct 23;65(Pt 11):o2839. doi: 10.1107/S1600536809042925 (PMC2971295; doi:10.1107/S1600536809042925)
Supplement: Supplementary file 1 [file e-65-o2839-sup1.cif]

##############################################################################
###                                                                        ###
###        Electronic paper (Acta Crystallographica Section E)             ###
###                                                                        ###
##############################################################################
#                                                                            #
# This CIF contains the data in a paper accepted for publication in Acta     #
# Crystallographica Section E. It conforms to the requirements of Notes      #
# for Authors for Section E, and has been peer reviewed under the auspices   #
# of the IUCr Commission on Journals.                                        #
#                                                                            #
# Full details of the Crystallographic Information File format               #
# are given in the paper "The Crystallographic Information File (CIF):       #
# a New Standard Archive File for Crystallography" by S. R. Hall, F. H.      #
# Allen and I. D. Brown [Acta Cryst. (1991), A47, 655-685].                  #
#                                                                            #
# The current version of the core CIF dictionary is obtainable from          #
# ftp://ftp.iucr.org/pub/cif_core.dic. The current version number is 2.4.    #
#                                                                            #
# Software is freely available for graphical display of the structure(s) in  #
# this CIF.  For information consult the CIF home page http://www.iucr.org/  #
# cif/home.html                                                              #
#                                                                            #
# This file may be used for bona fide research purposes within the           #
# scientific community so long as proper attribution is given to the journal # 
# article from which it was obtained.                                        #
#                                                                            #
##############################################################################
                                             
data_global
_audit_creation_method     SHELXL-97
_journal_date_recd_electronic     2009-10-18
_journal_date_accepted     2009-10-19
_journal_name_full     'Acta Crystallographica, Section E'
_journal_year     2009
_journal_volume     65
_journal_issue     11
_journal_page_first     o2839
_journal_page_last     o2839
_journal_paper_category     QO
_journal_coeditor_code     BT5104
_publ_contact_author_name     'Chen Xiao-Bao'
_publ_contact_author_address
; Institute of Medicinal Chemistry, Yunyang Medical College, Shiyan
 Hubei 442000
  P.R. China
;
_publ_contact_author_email     chenxiaobao@yahoo.com.cn
_publ_contact_author_fax     '86 719 8875301'
_publ_contact_author_phone     '86 13997829297'
_publ_section_title
;\
3-Isopropyl-2-(4-methoxyphenoxy)-1-benzofuro[3,2-<i>d</i>]pyrimidin-\
4(3<i>H</i>)-one
;
loop_
    _publ_author_name
    _publ_author_footnote
    _publ_author_address
    'Chen, Xiao-Bao' .
; Institute of Medicinal Chemistry, Yunyang Medical College, Shiyan
 Hubei 442000
People's Republic of China
;
    'Xu, Jing' .
; Institute of Medicinal Chemistry, Yunyang Medical College, Shiyan
 Hubei 442000
People's Republic of China
;
    'Zheng, Ai-Hua' .
; Institute of Medicinal Chemistry, Yunyang Medical College, Shiyan
 Hubei 442000
People's Republic of China
;
    'Tian, Jia-Hua' .
; Institute of Medicinal Chemistry, Yunyang Medical College, Shiyan
 Hubei 442000
People's Republic of China
;
    'Luo, Hong' .
; Institute of Medicinal Chemistry, Yunyang Medical College, Shiyan
 Hubei 442000
People's Republic of China
;
data_I
_audit_creation_method     SHELXL-97
_chemical_name_systematic
;
3-Isopropyl-2-(4-methoxyphenoxy)-1-benzofuro[3,2-<i>d</i>]pyrimidin-
4(3<i>H</i>)-one
;
_chemical_name_common     ?
_chemical_formula_moiety     ?
_chemical_formula_sum     'C20 H18 N2 O4'
_chemical_formula_iupac     'C20 H18 N2 O4'
_chemical_formula_weight     350.36
_chemical_melting_point     ?
_symmetry_cell_setting     Monoclinic
_symmetry_space_group_name_H-M     'P 21/c'
loop_
    _symmetry_equiv_pos_as_xyz
    'x, y, z'
    '-x, y+1/2, -z+1/2'
    '-x, -y, -z'
    'x, -y-1/2, z-1/2'
_cell_length_a     10.0358(7)
_cell_length_b     14.2879(10)
_cell_length_c     13.2071(9)
_cell_angle_alpha     90.00
_cell_angle_beta     112.0890(10)
_cell_angle_gamma     90.00
_cell_volume     1754.8(2)
_cell_formula_units_Z     4
_cell_measurement_reflns_used     4035
_cell_measurement_theta_min     2.19
_cell_measurement_theta_max     27.17
_cell_measurement_temperature     298(2)
_exptl_crystal_description     block
_exptl_crystal_colour     colorless
_exptl_crystal_size_max     0.26
_exptl_crystal_size_mid     0.13
_exptl_crystal_size_min     0.10
_exptl_crystal_density_diffrn     1.326
_exptl_crystal_density_meas     ?
_exptl_crystal_density_method     'not measured'
_exptl_crystal_F_000     736
_exptl_absorpt_coefficient_mu     0.094
_exptl_absorpt_correction_type     none
_exptl_absorpt_process_details     ?
_exptl_absorpt_correction_T_min     .
_exptl_absorpt_correction_T_max     .
_exptl_special_details
;
;
_diffrn_ambient_temperature     298(2)
_diffrn_radiation_type     MoK\a
_diffrn_radiation_wavelength     0.71073
_diffrn_radiation_source     'fine-focus sealed tube'
_diffrn_radiation_monochromator     graphite
_diffrn_measurement_device_type     'Bruker SMART CCD area-detector'
_diffrn_measurement_method     'phi and omega scans'
_diffrn_detector_area_resol_mean     ?
_diffrn_reflns_number     11156
_diffrn_reflns_av_R_equivalents     0.0403
_diffrn_reflns_av_sigmaI/netI     0.0329
_diffrn_reflns_theta_min     2.19
_diffrn_reflns_theta_max     27.00
_diffrn_reflns_theta_full     27.00
_diffrn_measured_fraction_theta_max     0.995
_diffrn_measured_fraction_theta_full     0.995
_diffrn_reflns_limit_h_min     -12
_diffrn_reflns_limit_h_max     12
_diffrn_reflns_limit_k_min     -14
_diffrn_reflns_limit_k_max     18
_diffrn_reflns_limit_l_min     -16
_diffrn_reflns_limit_l_max     16
_diffrn_standards_number     ?
_diffrn_standards_interval_count     ?
_diffrn_standards_interval_time     ?
_diffrn_standards_decay_%     ?
_refine_special_details
;
Refinement of <i>F</i>^2^ against ALL reflections. The weighted <i>R</i>-factor
<i>wR</i> and goodness of fit <i>S</i> are based on <i>F</i>^2^, conventional
<i>R</i>-factors <i>R</i> are based on <i>F</i>, with <i>F</i> set to zero for
negative <i>F</i>^2^. The threshold expression of <i>F</i>^2^ >
\s(<i>F</i>^2^) is used only for calculating <i>R</i>-factors(gt) <i>etc</i>.
and is not relevant to the choice of reflections for refinement.
<i>R</i>-factors based on <i>F</i>^2^ are statistically about twice as large
as those based on <i>F</i>, and <i>R</i>- factors based on ALL data will be
even larger.
;
_reflns_number_total     3809
_reflns_number_gt     3354
_reflns_threshold_expression     I>2\s(I)
_refine_ls_structure_factor_coef     Fsqd
_refine_ls_matrix_type     full
_refine_ls_R_factor_all     0.0797
_refine_ls_R_factor_gt     0.0702
_refine_ls_wR_factor_gt     0.1500
_refine_ls_wR_factor_ref     0.1550
_refine_ls_goodness_of_fit_ref     1.218
_refine_ls_restrained_S_all     1.218
_refine_ls_number_reflns     3809
_refine_ls_number_parameters     238
_refine_ls_number_restraints     0
_refine_ls_hydrogen_treatment     constr
_refine_ls_weighting_scheme     calc
_refine_ls_weighting_details
         'calc w=1/[\s^2^(Fo^2^)+(0.0482P)^2^+0.6117P] where P=(Fo^2^+2Fc^2^)/3'
_atom_sites_solution_hydrogens     geom
_atom_sites_solution_primary     direct
_atom_sites_solution_secondary     difmap
_refine_ls_shift/su_max     0.000
_refine_ls_shift/su_mean     0.000
_refine_diff_density_max     0.192
_refine_diff_density_min     -0.233
_refine_ls_extinction_method     none
_refine_ls_extinction_coef     ?
loop_
    _atom_type_symbol
    _atom_type_description
    _atom_type_scat_dispersion_real
    _atom_type_scat_dispersion_imag
    _atom_type_scat_source
    'C' 'C' 0.0033 0.0016
                         'International Tables Vol C Tables 4.2.6.8 and 6.1.1.4'
    'H' 'H' 0.0000 0.0000
                         'International Tables Vol C Tables 4.2.6.8 and 6.1.1.4'
    'N' 'N' 0.0061 0.0033
                         'International Tables Vol C Tables 4.2.6.8 and 6.1.1.4'
    'O' 'O' 0.0106 0.0060
                         'International Tables Vol C Tables 4.2.6.8 and 6.1.1.4'
_computing_data_collection     'SMART (Bruker, 2001)'
_computing_cell_refinement     'SAINT (Bruker, 2001)'
_computing_data_reduction     'SAINT(Bruker, 2001)'
_computing_structure_solution     'SHELXS97 (Sheldrick, 2008)'
_computing_structure_refinement     'SHELXL97 (Sheldrick, 2008)'
_computing_molecular_graphics     'PLATON (Spek, 2009)'
_computing_publication_material     'SHELXTL (Sheldrick, 2008)'
loop_
    _atom_site_type_symbol
    _atom_site_label
    _atom_site_fract_x
    _atom_site_fract_y
    _atom_site_fract_z
    _atom_site_U_iso_or_equiv
    _atom_site_adp_type
    _atom_site_calc_flag
    _atom_site_refinement_flags
    _atom_site_occupancy
    _atom_site_disorder_assembly
    _atom_site_disorder_group
    C C1 0.7439(2) 0.49152(15) 0.08888(16) 0.0449(5) Uani d . 1 . .
    C C2 0.8316(3) 0.53714(18) 0.04468(19) 0.0556(6) Uani d . 1 . .
    H H2 0.8998 0.5043 0.0268 0.067 Uiso calc R 1 . .
    C C3 0.8149(3) 0.63207(19) 0.0280(2) 0.0665(7) Uani d . 1 . .
    H H3 0.8725 0.6640 -0.0016 0.080 Uiso calc R 1 . .
    C C4 0.7126(3) 0.68112(18) 0.0549(2) 0.0649(7) Uani d . 1 . .
    H H4 0.7023 0.7451 0.0413 0.078 Uiso calc R 1 . .
    C C5 0.6270(3) 0.63811(17) 0.1005(2) 0.0588(6) Uani d . 1 . .
    H H5 0.5600 0.6713 0.1194 0.071 Uiso calc R 1 . .
    C C6 0.6450(2) 0.54273(16) 0.11700(17) 0.0484(5) Uani d . 1 . .
    C C7 0.6210(2) 0.39759(16) 0.15826(17) 0.0453(5) Uani d . 1 . .
    C C8 0.7248(2) 0.39635(15) 0.11576(16) 0.0428(5) Uani d . 1 . .
    C C9 0.7502(2) 0.24186(15) 0.13723(17) 0.0440(5) Uani d . 1 . .
    C C10 0.5734(2) 0.31676(17) 0.19732(17) 0.0480(5) Uani d . 1 . .
    C C11 0.6003(2) 0.14330(17) 0.21223(19) 0.0523(6) Uani d . 1 . .
    H H11 0.5180 0.1570 0.2325 0.063 Uiso calc R 1 . .
    C C12 0.5457(3) 0.0739(2) 0.1184(2) 0.0671(7) Uani d . 1 . .
    H H12A 0.4782 0.1044 0.0552 0.101 Uiso calc R 1 . .
    H H12B 0.4994 0.0226 0.1389 0.101 Uiso calc R 1 . .
    H H12C 0.6251 0.0508 0.1019 0.101 Uiso calc R 1 . .
    C C13 0.7157(3) 0.10533(19) 0.3141(2) 0.0654(7) Uani d . 1 . .
    H H13A 0.8000 0.0910 0.2992 0.098 Uiso calc R 1 . .
    H H13B 0.6815 0.0495 0.3369 0.098 Uiso calc R 1 . .
    H H13C 0.7390 0.1513 0.3712 0.098 Uiso calc R 1 . .
    C C14 0.9024(2) 0.14978(15) 0.07749(18) 0.0448(5) Uani d . 1 . .
    C C15 0.8475(2) 0.14131(19) -0.0328(2) 0.0605(6) Uani d . 1 . .
    H H15 0.7490 0.1470 -0.0714 0.073 Uiso calc R 1 . .
    C C16 0.9378(2) 0.12422(18) -0.08780(19) 0.0567(6) Uani d . 1 . .
    H H16 0.9002 0.1187 -0.1635 0.068 Uiso calc R 1 . .
    C C17 1.0832(2) 0.11536(14) -0.03082(18) 0.0438(5) Uani d . 1 . .
    C C18 1.1364(2) 0.12380(19) 0.08137(19) 0.0601(6) Uani d . 1 . .
    H H18 1.2347 0.1177 0.1207 0.072 Uiso calc R 1 . .
    C C19 1.0466(2) 0.14111(19) 0.13570(19) 0.0574(6) Uani d . 1 . .
    H H19 1.0834 0.1469 0.2114 0.069 Uiso calc R 1 . .
    C C20 1.1334(3) 0.1004(2) -0.1929(2) 0.0735(8) Uani d . 1 . .
    H H20A 1.0674 0.0498 -0.2234 0.110 Uiso calc R 1 . .
    H H20B 1.2143 0.0941 -0.2144 0.110 Uiso calc R 1 . .
    H H20C 1.0859 0.1589 -0.2192 0.110 Uiso calc R 1 . .
    N N1 0.79382(18) 0.31642(13) 0.10474(14) 0.0452(4) Uani d . 1 . .
    N N2 0.64378(18) 0.23540(13) 0.17913(14) 0.0456(4) Uani d . 1 . .
    O O1 0.56950(16) 0.48638(11) 0.16127(13) 0.0528(4) Uani d . 1 . .
    O O2 0.48616(19) 0.31249(13) 0.24071(16) 0.0677(5) Uani d . 1 . .
    O O3 0.80979(17) 0.15842(11) 0.13495(14) 0.0561(4) Uani d . 1 . .
    O O4 1.18117(17) 0.09783(12) -0.07769(13) 0.0584(4) Uani d . 1 . .
loop_
    _atom_site_aniso_label
    _atom_site_aniso_U_11
    _atom_site_aniso_U_22
    _atom_site_aniso_U_33
    _atom_site_aniso_U_12
    _atom_site_aniso_U_13
    _atom_site_aniso_U_23
    C1 0.0430(11) 0.0496(12) 0.0382(11) -0.0016(9) 0.0107(9) -0.0053(9)
    C2 0.0547(13) 0.0561(15) 0.0600(14) -0.0039(11) 0.0262(11) -0.0047(11)
    C3 0.0730(17) 0.0602(16) 0.0691(17) -0.0135(13) 0.0298(14) -0.0014(13)
    C4 0.0740(17) 0.0493(14) 0.0637(16) -0.0016(12) 0.0171(13) -0.0009(12)
    C5 0.0604(14) 0.0517(14) 0.0591(15) 0.0087(11) 0.0165(12) -0.0055(11)
    C6 0.0458(11) 0.0535(13) 0.0413(11) 0.0041(10) 0.0112(9) -0.0028(9)
    C7 0.0404(11) 0.0526(13) 0.0428(11) 0.0062(9) 0.0154(9) -0.0020(9)
    C8 0.0387(10) 0.0508(12) 0.0369(10) 0.0011(9) 0.0121(8) -0.0028(9)
    C9 0.0417(11) 0.0494(12) 0.0416(11) 0.0044(9) 0.0165(9) 0.0009(9)
    C10 0.0412(11) 0.0598(14) 0.0440(12) 0.0039(10) 0.0172(9) -0.0007(10)
    C11 0.0488(12) 0.0560(14) 0.0592(14) -0.0052(10) 0.0283(11) 0.0011(11)
    C12 0.0556(14) 0.0657(16) 0.0727(17) -0.0083(12) 0.0159(13) -0.0067(13)
    C13 0.0754(17) 0.0685(17) 0.0530(14) -0.0054(13) 0.0250(13) 0.0105(12)
    C14 0.0465(11) 0.0387(11) 0.0533(13) 0.0051(9) 0.0236(10) 0.0039(9)
    C15 0.0395(11) 0.0805(18) 0.0561(15) 0.0139(11) 0.0118(10) 0.0019(12)
    C16 0.0485(12) 0.0753(17) 0.0423(12) 0.0080(11) 0.0126(10) -0.0022(11)
    C17 0.0438(11) 0.0368(11) 0.0532(12) 0.0047(8) 0.0210(9) 0.0034(9)
    C18 0.0355(11) 0.0880(19) 0.0519(14) 0.0053(11) 0.0109(10) 0.0042(12)
    C19 0.0516(13) 0.0754(17) 0.0435(12) 0.0023(12) 0.0158(10) 0.0002(11)
    C20 0.0799(18) 0.088(2) 0.0628(17) 0.0156(15) 0.0391(15) -0.0024(14)
    N1 0.0425(9) 0.0485(10) 0.0489(10) 0.0028(8) 0.0220(8) -0.0005(8)
    N2 0.0415(9) 0.0539(11) 0.0432(10) -0.0009(8) 0.0179(8) 0.0001(8)
    O1 0.0511(9) 0.0542(9) 0.0589(10) 0.0086(7) 0.0272(8) -0.0022(7)
    O2 0.0671(11) 0.0722(12) 0.0841(12) 0.0062(9) 0.0517(10) 0.0032(9)
    O3 0.0616(10) 0.0494(9) 0.0714(11) 0.0106(7) 0.0411(8) 0.0114(8)
    O4 0.0529(9) 0.0666(11) 0.0617(10) 0.0120(8) 0.0285(8) 0.0043(8)
_geom_special_details
;
All e.s.d.'s (except the e.s.d. in the dihedral angle between two l.s. planes)
are estimated using the full covariance matrix. The cell e.s.d.'s are taken
into account individually in the estimation of e.s.d.'s in distances, angles
and torsion angles; correlations between e.s.d.'s in cell parameters are only
used when they are defined by crystal symmetry. An approximate (isotropic)
treatment of cell e.s.d.'s is used for estimating e.s.d.'s involving l.s.
planes.
;
loop_
    _geom_bond_atom_site_label_1
    _geom_bond_atom_site_label_2
    _geom_bond_site_symmetry_2
    _geom_bond_distance
    _geom_bond_publ_flag
    C1 C2 . 1.388(3) ?
    C1 C6 . 1.392(3) ?
    C1 C8 . 1.436(3) ?
    C2 C3 . 1.374(4) ?
    C2 H2 . 0.9300 ?
    C3 C4 . 1.395(4) ?
    C3 H3 . 0.9300 ?
    C4 C5 . 1.367(4) ?
    C4 H4 . 0.9300 ?
    C5 C6 . 1.381(3) ?
    C5 H5 . 0.9300 ?
    C6 O1 . 1.377(3) ?
    C7 C8 . 1.357(3) ?
    C7 O1 . 1.376(3) ?
    C7 C10 . 1.418(3) ?
    C8 N1 . 1.372(3) ?
    C9 N1 . 1.285(3) ?
    C9 O3 . 1.339(3) ?
    C9 N2 . 1.378(3) ?
    C10 O2 . 1.215(3) ?
    C10 N2 . 1.427(3) ?
    C11 N2 . 1.502(3) ?
    C11 C13 . 1.508(3) ?
    C11 C12 . 1.519(3) ?
    C11 H11 . 0.9800 ?
    C12 H12A . 0.9600 ?
    C12 H12B . 0.9600 ?
    C12 H12C . 0.9600 ?
    C13 H13A . 0.9600 ?
    C13 H13B . 0.9600 ?
    C13 H13C . 0.9600 ?
    C14 C15 . 1.355(3) ?
    C14 C19 . 1.365(3) ?
    C14 O3 . 1.409(2) ?
    C15 C16 . 1.380(3) ?
    C15 H15 . 0.9300 ?
    C16 C17 . 1.373(3) ?
    C16 H16 . 0.9300 ?
    C17 O4 . 1.368(2) ?
    C17 C18 . 1.378(3) ?
    C18 C19 . 1.369(3) ?
    C18 H18 . 0.9300 ?
    C19 H19 . 0.9300 ?
    C20 O4 . 1.414(3) ?
    C20 H20A . 0.9600 ?
    C20 H20B . 0.9600 ?
    C20 H20C . 0.9600 ?
loop_
    _geom_angle_atom_site_label_1
    _geom_angle_atom_site_label_2
    _geom_angle_atom_site_label_3
    _geom_angle_site_symmetry_1
    _geom_angle_site_symmetry_3
    _geom_angle
    _geom_angle_publ_flag
    C2 C1 C6 . . 119.6(2) ?
    C2 C1 C8 . . 135.5(2) ?
    C6 C1 C8 . . 104.85(19) ?
    C3 C2 C1 . . 118.2(2) ?
    C3 C2 H2 . . 120.9 ?
    C1 C2 H2 . . 120.9 ?
    C2 C3 C4 . . 120.8(2) ?
    C2 C3 H3 . . 119.6 ?
    C4 C3 H3 . . 119.6 ?
    C5 C4 C3 . . 122.1(2) ?
    C5 C4 H4 . . 119.0 ?
    C3 C4 H4 . . 119.0 ?
    C4 C5 C6 . . 116.5(2) ?
    C4 C5 H5 . . 121.7 ?
    C6 C5 H5 . . 121.7 ?
    O1 C6 C5 . . 125.7(2) ?
    O1 C6 C1 . . 111.57(19) ?
    C5 C6 C1 . . 122.7(2) ?
    C8 C7 O1 . . 112.26(19) ?
    C8 C7 C10 . . 123.7(2) ?
    O1 C7 C10 . . 123.99(18) ?
    C7 C8 N1 . . 123.5(2) ?
    C7 C8 C1 . . 106.56(19) ?
    N1 C8 C1 . . 129.93(18) ?
    N1 C9 O3 . . 121.27(18) ?
    N1 C9 N2 . . 127.03(19) ?
    O3 C9 N2 . . 111.69(18) ?
    O2 C10 C7 . . 127.8(2) ?
    O2 C10 N2 . . 121.9(2) ?
    C7 C10 N2 . . 110.30(17) ?
    N2 C11 C13 . . 111.44(18) ?
    N2 C11 C12 . . 112.94(19) ?
    C13 C11 C12 . . 114.4(2) ?
    N2 C11 H11 . . 105.7 ?
    C13 C11 H11 . . 105.7 ?
    C12 C11 H11 . . 105.7 ?
    C11 C12 H12A . . 109.5 ?
    C11 C12 H12B . . 109.5 ?
    H12A C12 H12B . . 109.5 ?
    C11 C12 H12C . . 109.5 ?
    H12A C12 H12C . . 109.5 ?
    H12B C12 H12C . . 109.5 ?
    C11 C13 H13A . . 109.5 ?
    C11 C13 H13B . . 109.5 ?
    H13A C13 H13B . . 109.5 ?
    C11 C13 H13C . . 109.5 ?
    H13A C13 H13C . . 109.5 ?
    H13B C13 H13C . . 109.5 ?
    C15 C14 C19 . . 120.9(2) ?
    C15 C14 O3 . . 120.16(19) ?
    C19 C14 O3 . . 118.6(2) ?
    C14 C15 C16 . . 120.0(2) ?
    C14 C15 H15 . . 120.0 ?
    C16 C15 H15 . . 120.0 ?
    C17 C16 C15 . . 120.0(2) ?
    C17 C16 H16 . . 120.0 ?
    C15 C16 H16 . . 120.0 ?
    O4 C17 C16 . . 124.4(2) ?
    O4 C17 C18 . . 116.66(19) ?
    C16 C17 C18 . . 118.9(2) ?
    C19 C18 C17 . . 120.9(2) ?
    C19 C18 H18 . . 119.5 ?
    C17 C18 H18 . . 119.5 ?
    C14 C19 C18 . . 119.2(2) ?
    C14 C19 H19 . . 120.4 ?
    C18 C19 H19 . . 120.4 ?
    O4 C20 H20A . . 109.5 ?
    O4 C20 H20B . . 109.5 ?
    H20A C20 H20B . . 109.5 ?
    O4 C20 H20C . . 109.5 ?
    H20A C20 H20C . . 109.5 ?
    H20B C20 H20C . . 109.5 ?
    C9 N1 C8 . . 113.92(17) ?
    C9 N2 C10 . . 121.34(18) ?
    C9 N2 C11 . . 121.94(18) ?
    C10 N2 C11 . . 116.67(17) ?
    C7 O1 C6 . . 104.74(16) ?
    C9 O3 C14 . . 118.74(16) ?
    C17 O4 C20 . . 118.16(19) ?
loop_
    _geom_torsion_atom_site_label_1
    _geom_torsion_atom_site_label_2
    _geom_torsion_atom_site_label_3
    _geom_torsion_atom_site_label_4
    _geom_torsion_site_symmetry_1
    _geom_torsion_site_symmetry_2
    _geom_torsion_site_symmetry_3
    _geom_torsion_site_symmetry_4
    _geom_torsion
    _geom_torsion_publ_flag
    C6 C1 C2 C3 . . . . -1.4(3) ?
    C8 C1 C2 C3 . . . . 178.1(2) ?
    C1 C2 C3 C4 . . . . 0.0(4) ?
    C2 C3 C4 C5 . . . . 1.3(4) ?
    C3 C4 C5 C6 . . . . -1.1(4) ?
    C4 C5 C6 O1 . . . . -179.7(2) ?
    C4 C5 C6 C1 . . . . -0.3(3) ?
    C2 C1 C6 O1 . . . . -178.92(19) ?
    C8 C1 C6 O1 . . . . 1.4(2) ?
    C2 C1 C6 C5 . . . . 1.6(3) ?
    C8 C1 C6 C5 . . . . -178.1(2) ?
    O1 C7 C8 N1 . . . . 179.51(18) ?
    C10 C7 C8 N1 . . . . 0.8(3) ?
    O1 C7 C8 C1 . . . . 0.2(2) ?
    C10 C7 C8 C1 . . . . -178.48(19) ?
    C2 C1 C8 C7 . . . . 179.5(2) ?
    C6 C1 C8 C7 . . . . -1.0(2) ?
    C2 C1 C8 N1 . . . . 0.2(4) ?
    C6 C1 C8 N1 . . . . 179.8(2) ?
    C8 C7 C10 O2 . . . . 176.5(2) ?
    O1 C7 C10 O2 . . . . -2.0(4) ?
    C8 C7 C10 N2 . . . . -3.5(3) ?
    O1 C7 C10 N2 . . . . 177.99(18) ?
    C19 C14 C15 C16 . . . . -0.4(4) ?
    O3 C14 C15 C16 . . . . -174.0(2) ?
    C14 C15 C16 C17 . . . . 0.3(4) ?
    C15 C16 C17 O4 . . . . 179.5(2) ?
    C15 C16 C17 C18 . . . . 0.0(4) ?
    O4 C17 C18 C19 . . . . -179.8(2) ?
    C16 C17 C18 C19 . . . . -0.3(4) ?
    C15 C14 C19 C18 . . . . 0.1(4) ?
    O3 C14 C19 C18 . . . . 173.9(2) ?
    C17 C18 C19 C14 . . . . 0.2(4) ?
    O3 C9 N1 C8 . . . . -177.98(18) ?
    N2 C9 N1 C8 . . . . 0.8(3) ?
    C7 C8 N1 C9 . . . . 0.8(3) ?
    C1 C8 N1 C9 . . . . 179.9(2) ?
    N1 C9 N2 C10 . . . . -3.9(3) ?
    O3 C9 N2 C10 . . . . 174.94(17) ?
    N1 C9 N2 C11 . . . . 178.7(2) ?
    O3 C9 N2 C11 . . . . -2.5(3) ?
    O2 C10 N2 C9 . . . . -175.2(2) ?
    C7 C10 N2 C9 . . . . 4.8(3) ?
    O2 C10 N2 C11 . . . . 2.4(3) ?
    C7 C10 N2 C11 . . . . -177.66(17) ?
    C13 C11 N2 C9 . . . . 70.7(3) ?
    C12 C11 N2 C9 . . . . -59.8(3) ?
    C13 C11 N2 C10 . . . . -106.9(2) ?
    C12 C11 N2 C10 . . . . 122.7(2) ?
    C8 C7 O1 C6 . . . . 0.7(2) ?
    C10 C7 O1 C6 . . . . 179.3(2) ?
    C5 C6 O1 C7 . . . . 178.2(2) ?
    C1 C6 O1 C7 . . . . -1.3(2) ?
    N1 C9 O3 C14 . . . . -11.9(3) ?
    N2 C9 O3 C14 . . . . 169.19(17) ?
    C15 C14 O3 C9 . . . . -79.2(3) ?
    C19 C14 O3 C9 . . . . 107.1(2) ?
    C16 C17 O4 C20 . . . . 8.2(3) ?
    C18 C17 O4 C20 . . . . -172.2(2) ?
loop_
    _geom_hbond_atom_site_label_D
    _geom_hbond_atom_site_label_H
    _geom_hbond_atom_site_label_A
    _geom_hbond_site_symmetry_A
    _geom_hbond_distance_DH
    _geom_hbond_distance_HA
    _geom_hbond_distance_DA
    _geom_hbond_angle_DHA
    C4 H4 O4 3_765 0.93 2.49 3.311(3) 146.9
    C11 H11 O2 . 0.98 2.25 2.761(3) 111
    C12 H12C O3 . 0.96 2.32 2.845(4) 114
    C13 H13A O3 . 0.96 2.41 2.957(3) 116
    C16 H16 Cg2 4_554 0.93 2.76 3.551(2) 143
    C19 H19 Cg3 2_745 0.93 2.90 3.742(3) 152
