# Supplementary material for: 3-Isopropyl-2-(4-methoxy­phen­oxy)-1-benzo­furo[3,2-d]pyrimidin-4(3H)-one
Source: Acta Crystallogr Sect E Struct Rep Online. 2009 Oct 23;65(Pt 11):o2839. doi: 10.1107/S1600536809042925 (PMC2971295; doi:10.1107/S1600536809042925)
Supplement: Supplementary file 2 [file e-65-o2839-Isup2.hkl]

# 
# h,k,l, Fc-squared, Fo-squared, sigma(Fo-squared) and status flag 
# 
data_I
_shelx_title ' 090516am in P2(1)/c' 
_shelx_refln_list_code          4 
_shelx_F_calc_maximum      159.78 
_exptl_crystal_F_000       736.00 
_reflns_d_resolution_high  0.7829 
 
loop_ 
 _symmetry_equiv_pos_as_xyz 
 'x, y, z' 
 '-x, y+1/2, -z+1/2' 
 '-x, -y, -z' 
 'x, -y-1/2, z-1/2' 
 
_cell_length_a    10.0358 
_cell_length_b    14.2879 
_cell_length_c    13.2071 
_cell_angle_alpha  90.000 
_cell_angle_beta  112.089 
_cell_angle_gamma  90.000 
 
_shelx_F_squared_multiplier     1.000 
 
loop_ 
 _refln_index_h 
 _refln_index_k 
 _refln_index_l 
 _refln_F_squared_calc 
 _refln_F_squared_meas 
 _refln_F_squared_sigma 
 _refln_observed_status 
   1   0   0      402.29      434.44      5.27 o 
   2   0   0     4785.36     4999.33     77.85 o 
   3   0   0     5783.51     6253.52     99.00 o 
   4   0   0     1113.03     1148.03     25.66 o 
   5   0   0      346.93      318.79      8.50 o 
   6   0   0       65.12       89.73      3.04 o 
   7   0   0       15.89       16.67      1.80 o 
   8   0   0       11.03       10.52      2.09 o 
   9   0   0      247.35      239.95      8.02 o 
  10   0   0       46.88       52.35      5.58 o 
   1   1   0     4584.00     4809.53     77.30 o 
   2   1   0     2832.85     2868.91     43.76 o 
   3   1   0      143.04      135.98      2.71 o 
   4   1   0      409.63      410.94      5.50 o 
   5   1   0      250.31      225.94      4.63 o 
   6   1   0      181.86      166.23      3.87 o 
   7   1   0      196.56      188.54      3.81 o 
   8   1   0        2.88        2.47      0.99 o 
   9   1   0       11.30       15.81      1.93 o 
  10   1   0        0.44        3.56      1.36 o 
  11   1   0        8.17       15.49      3.87 o 
   1   2   0        0.32        1.30      0.26 o 
   2   2   0      103.43       84.08      1.61 o 
   3   2   0       12.75       10.73      0.56 o 
   4   2   0      258.98      250.24      4.55 o 
   5   2   0       12.69       15.59      1.03 o 
   6   2   0       34.99       33.96      1.33 o 
   7   2   0      270.66      243.72      4.37 o 
   8   2   0       21.00       26.52      1.85 o 
   9   2   0        1.88        3.63      1.20 o 
  10   2   0       22.14       24.86      3.67 o 
  11   2   0       13.06       16.04      4.45 o 
   1   3   0     2134.36     2169.21     21.40 o 
   2   3   0     4495.99     4458.95    130.53 o 
   3   3   0       24.31       26.50      0.95 o 
   4   3   0      263.92      264.92      4.10 o 
   5   3   0     1531.90     1543.98     34.35 o 
   6   3   0      574.41      576.00     11.78 o 
   7   3   0       19.87       23.49      1.73 o 
   8   3   0       61.77       59.13      3.55 o 
   9   3   0       17.88       24.52      2.77 o 
  10   3   0       14.48       23.07      3.47 o 
  11   3   0       31.93       41.61      4.79 o 
   0   4   0    25530.37    24903.45    883.56 o 
   1   4   0     7988.93     8515.54    134.09 o 
   2   4   0        8.70       13.48      3.87 o 
   3   4   0     1598.79     1582.17     37.81 o 
   4   4   0     1158.84     1210.43     30.17 o 
   5   4   0        1.86        2.14      0.48 o 
   6   4   0       18.53       18.95      1.37 o 
   7   4   0        6.23        6.29      1.19 o 
   8   4   0       62.19       68.47      2.96 o 
   9   4   0      259.72      234.35     10.34 o 
  10   4   0       92.83       94.10      5.80 o 
  11   4   0        0.00        2.20      1.61 o 
   1   5   0       81.37       87.88      2.35 o 
   2   5   0     1404.08     1478.78     21.04 o 
   3   5   0        0.04        1.31      0.53 o 
   4   5   0      347.43      371.06      9.27 o 
   5   5   0      340.60      334.94      6.49 o 
   6   5   0       42.92       40.07      2.13 o 
   7   5   0        8.96       12.29      1.62 o 
   8   5   0       20.87       22.50      2.73 o 
   9   5   0      154.96      148.80      7.99 o 
  10   5   0        0.99        4.66      1.83 o 
  11   5   0        2.42        6.88      3.29 o 
   0   6   0     2024.27     2403.96     71.79 o 
   1   6   0       33.95       28.48      1.23 o 
   2   6   0      407.39      433.95     10.30 o 
   3   6   0      811.11      926.19     13.41 o 
   4   6   0       49.85       50.67      2.22 o 
   5   6   0      141.07      135.21      4.31 o 
   6   6   0       63.70       60.55      3.27 o 
   7   6   0        7.14        9.95      1.43 o 
   8   6   0       83.93       87.35      4.22 o 
   9   6   0        2.51        5.14      1.45 o 
  10   6   0       38.96       42.71      5.12 o 
  11   6   0       30.40       32.21      4.20 o 
   1   7   0        3.70       13.52      1.15 o 
   2   7   0     2598.67     2949.06     60.22 o 
   3   7   0      274.39      300.86      6.52 o 
   4   7   0     1791.07     1810.43     55.36 o 
   5   7   0        0.15        0.24      0.97 o 
   6   7   0        6.28        9.86      1.85 o 
   7   7   0       29.37       30.38      3.09 o 
   8   7   0        9.41       16.17      2.38 o 
   9   7   0      209.08      192.10      6.74 o 
  10   7   0      104.57      100.28      6.54 o 
   0   8   0     2387.74     2652.08     92.15 o 
   1   8   0      813.23      798.48     18.59 o 
   2   8   0      189.06      210.65      5.54 o 
   3   8   0      220.48      246.69      6.25 o 
   4   8   0      388.35      368.40     11.61 o 
   5   8   0        2.51        3.09      1.28 o 
   6   8   0      251.06      218.28      7.69 o 
   7   8   0        0.26        2.54      1.29 o 
   8   8   0       58.88       50.80      3.87 o 
   9   8   0       64.61       62.74      3.93 o 
  10   8   0       29.07       39.07      3.33 o 
   1   9   0       44.07       37.45      1.77 o 
   2   9   0       11.53       12.81      1.25 o 
   3   9   0        1.14        1.73      0.78 o 
   4   9   0        0.34        2.69      0.85 o 
   5   9   0       27.66       24.83      2.90 o 
   6   9   0       73.38       68.81      3.82 o 
   7   9   0       33.05       38.56      3.64 o 
   8   9   0        0.70       -0.15      1.37 o 
   9   9   0        0.02        0.77      0.97 o 
  10   9   0        0.05        4.71      1.42 o 
   0  10   0        4.93        6.08      1.66 o 
   1  10   0      121.13      122.89      4.95 o 
   2  10   0        0.65        0.92      0.75 o 
   3  10   0       37.17       37.35      2.39 o 
   4  10   0      243.74      223.27     15.29 o 
   5  10   0       66.83       69.27      3.86 o 
   6  10   0       49.96       51.33      3.79 o 
   7  10   0       82.96       80.58      4.36 o 
   8  10   0        3.18        3.42      1.28 o 
   9  10   0        6.64        7.22      1.63 o 
   1  11   0      183.59      171.05      6.28 o 
   2  11   0      415.04      402.50     13.01 o 
   3  11   0       38.61       34.76      3.60 o 
   4  11   0       97.51       93.93      6.97 o 
   5  11   0       81.91       81.07      5.19 o 
   6  11   0        1.65        6.93      1.83 o 
   7  11   0        4.03        9.11      2.11 o 
   8  11   0       36.12       36.91      3.79 o 
   9  11   0        0.15        2.58      1.14 o 
   0  12   0       23.07       39.89      3.95 o 
   1  12   0       84.58       72.97      5.54 o 
   2  12   0       54.30       46.10      2.95 o 
   3  12   0       16.82       17.25      2.37 o 
   4  12   0      127.27      125.08     16.42 o 
   5  12   0        3.17        4.86      1.74 o 
   6  12   0       27.96       39.08      4.78 o 
   7  12   0       13.01       17.35      3.04 o 
   8  12   0        0.86        5.05      1.70 o 
   1  13   0      162.32      138.81      5.01 o 
   2  13   0      109.09       99.85      5.87 o 
   3  13   0        5.79        6.94      2.14 o 
   4  13   0        8.99        7.49      2.18 o 
   5  13   0       21.61       30.32      3.96 o 
   6  13   0       21.40       27.38      4.02 o 
   7  13   0        8.54       11.40      2.38 o 
   8  13   0        0.27        5.15      1.61 o 
   0  14   0      125.49      108.73      8.21 o 
   1  14   0        2.12        3.89      1.67 o 
   2  14   0       96.91       89.09      9.72 o 
   3  14   0        0.00        2.14      1.34 o 
   4  14   0       12.64       17.48      3.00 o 
   5  14   0        5.67       12.66      2.75 o 
   6  14   0        4.19       12.35      3.14 o 
   7  14   0        0.71        2.90      1.13 o 
   1  15   0       33.92       21.40      3.34 o 
   2  15   0        6.79        6.60      1.89 o 
   3  15   0       40.94       40.97      6.51 o 
   4  15   0        0.01        2.61      1.78 o 
   5  15   0        0.10        1.55      1.42 o 
   6  15   0       25.08       26.75      3.67 o 
   0  16   0        8.91       13.09      3.33 o 
   1  16   0        9.11       11.02      2.47 o 
   2  16   0        2.26        3.56      2.32 o 
   3  16   0        0.18        3.89      1.55 o 
   4  16   0       23.82       40.46      6.23 o 
   5  16   0        0.82        1.39      1.47 o 
   1  17   0        0.38        2.54      1.53 o 
   2  17   0        0.03        2.32      2.25 o 
   3  17   0        3.44        4.80      2.79 o 
   4  17   0       14.64       28.86      4.80 o 
   0  18   0        1.93        6.35      3.18 o 
   1  18   0        3.79        8.98      3.25 o 
 -11   1   1       79.10       70.16      6.89 o 
 -10   1   1        3.77        7.86      1.96 o 
  -9   1   1       44.53       44.92      2.50 o 
  -8   1   1        4.47        5.38      0.96 o 
  -7   1   1      181.50      192.25      6.55 o 
  -6   1   1      193.44      168.77      4.02 o 
  -5   1   1       18.82       21.14      1.28 o 
  -4   1   1       92.05       75.40      1.59 o 
  -3   1   1      672.01      680.29      6.92 o 
  -2   1   1      629.32      636.26      7.85 o 
  -1   1   1    10715.45    10229.61    187.14 o 
   0   1   1       54.06       56.38      1.31 o 
   1   1   1     3864.00     3924.00     65.87 o 
   2   1   1     9439.59    10056.69    141.14 o 
   3   1   1     3329.71     3572.22     76.32 o 
   4   1   1      408.78      488.38      8.24 o 
   5   1   1      460.23      497.19     11.39 o 
   6   1   1       17.67       25.03      1.22 o 
   7   1   1        0.50        4.11      0.80 o 
   8   1   1      150.66      134.32      4.08 o 
   9   1   1        4.00        7.83      1.63 o 
  10   1   1        0.46        6.30      1.94 o 
  11   1   1        0.03        1.55      2.17 o 
 -11   2   1        4.92       13.33      3.60 o 
 -10   2   1       15.69       22.36      3.47 o 
  -9   2   1        4.83        9.08      1.38 o 
  -8   2   1       18.24       24.94      1.81 o 
  -7   2   1       44.14       35.25      1.50 o 
  -6   2   1        9.84       15.05      1.12 o 
  -5   2   1       56.32       53.73      2.12 o 
  -4   2   1      300.33      328.93      3.43 o 
  -3   2   1     2536.69     2645.93     38.91 o 
  -2   2   1      886.80      871.86     20.25 o 
  -1   2   1       71.81       69.69      3.32 o 
   0   2   1      287.46      254.17      5.97 o 
   1   2   1      283.29      236.54      3.75 o 
   2   2   1       41.31       41.20      1.25 o 
   3   2   1      162.71      150.29      3.31 o 
   4   2   1        0.66        1.85      0.40 o 
   5   2   1      273.19      291.20      5.78 o 
   6   2   1        1.12        2.34      0.67 o 
   7   2   1       29.88       30.37      1.70 o 
   8   2   1       10.04       12.09      2.27 o 
   9   2   1        0.02        4.63      1.51 o 
  10   2   1        4.37        5.97      1.38 o 
  11   2   1        3.89        6.27      2.63 o 
 -11   3   1        0.02        1.10      1.55 o 
 -10   3   1       26.89       41.71      4.02 o 
  -9   3   1        4.37       11.42      1.92 o 
  -8   3   1       13.78       19.01      1.69 o 
  -7   3   1        4.50        4.33      0.85 o 
  -6   3   1       11.53       11.74      1.03 o 
  -5   3   1       18.03       26.61      1.15 o 
  -4   3   1       15.99       11.05      0.68 o 
  -3   3   1      979.06      927.92     16.76 o 
  -2   3   1     1115.58     1216.52     28.16 o 
  -1   3   1     2146.07     2276.63     68.81 o 
   0   3   1     6296.98     6506.81    114.03 o 
   1   3   1     8032.93     8350.09    106.98 o 
   2   3   1       32.93       31.11      1.25 o 
   3   3   1      571.98      576.40      8.36 o 
   4   3   1     1843.00     1943.06     36.95 o 
   5   3   1       67.96       80.34      1.85 o 
   6   3   1       89.74       97.24      2.63 o 
   7   3   1        0.64        1.39      0.77 o 
   8   3   1       17.35       23.73      2.70 o 
   9   3   1        6.31        8.07      1.54 o 
  10   3   1      108.49       97.16      8.60 o 
  11   3   1        1.28        4.09      2.90 o 
 -11   4   1       12.93       13.13      2.71 o 
 -10   4   1       22.43       29.24      5.30 o 
  -9   4   1       42.40       49.22      3.73 o 
  -8   4   1       71.83       83.43      3.89 o 
  -7   4   1       17.08       20.78      1.54 o 
  -6   4   1      267.91      269.99      4.40 o 
  -5   4   1       38.38       40.67      1.46 o 
  -4   4   1      175.78      143.54      2.59 o 
  -3   4   1      106.08      113.08      2.13 o 
  -2   4   1      306.84      337.16      8.75 o 
  -1   4   1     7448.40     7813.66    158.36 o 
   0   4   1       16.02       13.54      0.70 o 
   1   4   1       21.49       18.36      0.98 o 
   2   4   1     1444.77     1465.13     32.50 o 
   3   4   1      611.12      621.53     13.61 o 
   4   4   1      913.31      951.24     17.68 o 
   5   4   1       97.30       80.95      2.46 o 
   6   4   1        5.13        7.10      1.19 o 
   7   4   1       70.84       64.54      2.80 o 
   8   4   1       14.66       17.59      1.94 o 
   9   4   1       16.82       23.53      3.63 o 
  10   4   1       20.62       25.00      3.80 o 
  11   4   1        1.49        2.80      1.75 o 
 -11   5   1        4.75       11.74      5.89 o 
 -10   5   1       94.88       99.65      6.02 o 
  -9   5   1      166.96      156.59     11.83 o 
  -8   5   1      207.38      198.88      6.13 o 
  -7   5   1        0.26        1.81      1.02 o 
  -6   5   1       23.78       23.78      1.22 o 
  -5   5   1      140.02      159.40      3.13 o 
  -4   5   1      678.08      733.66     23.01 o 
  -3   5   1     1347.46     1421.89     30.84 o 
  -2   5   1        0.96        0.78      0.68 o 
  -1   5   1        0.34        0.75      0.36 o 
   0   5   1     7045.66     7804.76    119.51 o 
   1   5   1     2814.01     3071.63     62.91 o 
   2   5   1       35.95       45.10      1.56 o 
   3   5   1     1230.28     1356.40     27.97 o 
   4   5   1      656.97      632.63     16.83 o 
   5   5   1      134.63      120.34      4.16 o 
   6   5   1      208.25      197.06      5.57 o 
   7   5   1       10.57       20.23      2.10 o 
   8   5   1       47.61       49.18      2.67 o 
   9   5   1       33.20       44.05      4.94 o 
  10   5   1       17.27       20.71      3.47 o 
  11   5   1       12.57       12.07      2.94 o 
 -11   6   1       20.15       31.42      4.41 o 
 -10   6   1       68.91       75.71      4.23 o 
  -9   6   1        8.37       12.00      2.10 o 
  -8   6   1       30.72       39.98      3.56 o 
  -7   6   1       15.45       21.12      2.91 o 
  -6   6   1        0.79        0.62      0.93 o 
  -5   6   1      113.48      123.11      3.33 o 
  -4   6   1        3.89        7.68      1.08 o 
  -3   6   1      272.06      306.31      5.04 o 
  -2   6   1      623.32      676.89     12.42 o 
  -1   6   1     1014.98     1039.33     16.39 o 
   0   6   1      351.68      350.77      9.74 o 
   1   6   1        0.15        3.36      1.39 o 
   2   6   1      236.84      224.89      4.12 o 
   3   6   1      317.80      333.65      5.70 o 
   4   6   1      703.01      701.23     14.77 o 
   5   6   1        2.11        3.81      1.16 o 
   6   6   1      188.76      177.83      5.53 o 
   7   6   1       19.79       22.35      2.20 o 
   8   6   1        0.32        1.34      1.22 o 
   9   6   1       37.46       40.09      5.30 o 
  10   6   1        2.41        8.28      2.10 o 
 -11   7   1       57.17       59.95      4.62 o 
 -10   7   1        4.06        8.76      1.72 o 
  -9   7   1       47.28       48.55      3.80 o 
  -8   7   1        1.25        4.66      1.63 o 
  -7   7   1        2.68        3.73      1.37 o 
  -6   7   1       18.31       17.78      2.38 o 
  -5   7   1        0.25        0.47      0.62 o 
  -4   7   1       55.90       54.13      2.27 o 
  -3   7   1       80.32       75.42      2.26 o 
  -2   7   1        1.44        1.61      0.58 o 
  -1   7   1     2729.31     2893.94     67.52 o 
   0   7   1       47.37       31.08      1.62 o 
   1   7   1      473.85      552.12     17.00 o 
   2   7   1      133.82      145.34      3.45 o 
   3   7   1      213.29      203.41      5.22 o 
   4   7   1       98.63      100.91      3.96 o 
   5   7   1      299.53      270.75      7.65 o 
   6   7   1       30.10       36.99      3.55 o 
   7   7   1       45.30       48.27      3.22 o 
   8   7   1        8.89       11.98      2.23 o 
   9   7   1       76.21       77.72      4.26 o 
  10   7   1        3.34        7.16      3.45 o 
 -10   8   1        8.95        9.06      1.69 o 
  -9   8   1       97.34       96.25      5.44 o 
  -8   8   1       14.60       19.81      2.73 o 
  -7   8   1       21.14       23.86      2.88 o 
  -6   8   1       70.87       70.03      3.72 o 
  -5   8   1      132.95      126.39      6.23 o 
  -4   8   1      555.53      504.55     15.09 o 
  -3   8   1       19.87       20.80      1.36 o 
  -2   8   1      310.07      273.49      7.41 o 
  -1   8   1     3442.02     3637.37     75.78 o 
   0   8   1      809.01      908.75     22.59 o 
   1   8   1      801.88      929.62     22.12 o 
   2   8   1      736.33      800.86     22.67 o 
   3   8   1       54.28       47.86      4.17 o 
   4   8   1       59.66       55.88      3.37 o 
   5   8   1      601.44      577.38     14.00 o 
   6   8   1        0.47        1.25      1.26 o 
   7   8   1       33.72       36.78      3.53 o 
   8   8   1        2.35        2.86      1.37 o 
   9   8   1        7.95       12.65      2.05 o 
  10   8   1       89.84       92.83      6.07 o 
 -10   9   1        5.52        8.88      1.55 o 
  -9   9   1        0.07        3.75      1.39 o 
  -8   9   1        0.06        2.73      1.26 o 
  -7   9   1      125.34      117.34      5.92 o 
  -6   9   1       23.40       27.84      4.94 o 
  -5   9   1       41.60       43.26      3.86 o 
  -4   9   1      217.71      196.90      5.21 o 
  -3   9   1       37.71       35.07      2.25 o 
  -2   9   1        0.30        2.56      0.67 o 
  -1   9   1      132.25      130.07      4.46 o 
   0   9   1       63.61       64.97      4.55 o 
   1   9   1      156.57      154.47      3.57 o 
   2   9   1        0.18        0.20      0.65 o 
   3   9   1       81.36       80.68      2.85 o 
   4   9   1        0.09        3.53      1.30 o 
   5   9   1       82.00       72.93      3.81 o 
   6   9   1       49.99       51.50      3.57 o 
   7   9   1       20.28       24.27      3.10 o 
   8   9   1       37.10       39.33      3.76 o 
   9   9   1        5.10        6.82      1.50 o 
  10   9   1        0.98        0.21      3.72 o 
 -10  10   1        0.93        2.42      2.27 o 
  -9  10   1        0.01        2.47      1.28 o 
  -8  10   1       37.25       36.84      3.69 o 
  -7  10   1        4.99       10.04      1.99 o 
  -6  10   1      350.34      310.78     12.24 o 
  -5  10   1       77.13       77.17      6.31 o 
  -4  10   1      143.69      137.16      4.56 o 
  -3  10   1        0.09        1.07      0.82 o 
  -2  10   1        0.70        2.62      0.72 o 
  -1  10   1        4.59        5.43      1.05 o 
   0  10   1      134.46      131.78      3.40 o 
   1  10   1       95.54       88.07      3.44 o 
   2  10   1       23.15       22.64      2.23 o 
   3  10   1       22.44       26.98      2.13 o 
   4  10   1        4.48        5.75      1.61 o 
   5  10   1      178.81      157.47      5.75 o 
   6  10   1       59.77       59.04      3.83 o 
   7  10   1       52.21       49.58      3.94 o 
   8  10   1       24.41       33.45      3.68 o 
   9  10   1        0.32        2.73      1.26 o 
  -9  11   1       14.52       19.47      3.15 o 
  -8  11   1        2.59        7.57      2.40 o 
  -7  11   1      169.89      156.25      7.52 o 
  -6  11   1      223.95      213.81      8.49 o 
  -5  11   1      184.80      176.55      7.45 o 
  -4  11   1      140.09      115.14      4.39 o 
  -3  11   1       45.81       44.47      2.72 o 
  -2  11   1      154.05      146.33      4.73 o 
  -1  11   1       25.25       35.38      2.04 o 
   0  11   1      293.45      262.01     15.98 o 
   1  11   1       98.21       98.30      3.92 o 
   2  11   1      323.04      310.40      6.86 o 
   3  11   1       23.55       28.92      3.63 o 
   4  11   1        8.76        8.70      2.22 o 
   5  11   1        0.71        2.64      1.84 o 
   6  11   1      107.33       96.41      4.84 o 
   7  11   1       17.97       23.69      3.02 o 
   8  11   1        7.97        8.33      1.67 o 
   9  11   1       10.53       15.28      2.25 o 
  -9  12   1        3.05        7.20      1.82 o 
  -8  12   1        5.48        7.45      1.67 o 
  -7  12   1       53.73       50.37      4.70 o 
  -6  12   1        2.34        1.30      2.25 o 
  -5  12   1       83.62       75.60      5.08 o 
  -4  12   1      179.27      171.79     10.53 o 
  -3  12   1        0.58        3.24      1.28 o 
  -2  12   1       54.15       45.52      2.93 o 
  -1  12   1      184.37      161.34      6.18 o 
   0  12   1     1466.41     1480.74     24.86 o 
   1  12   1     1381.57     1248.50     14.23 o 
   2  12   1        1.53        0.19      1.08 o 
   3  12   1       64.73       69.52      5.38 o 
   4  12   1       13.17       18.87      3.28 o 
   5  12   1       46.93       56.49      4.49 o 
   6  12   1       55.95       55.42      4.43 o 
   7  12   1        0.02        3.75      1.19 o 
   8  12   1       10.87       10.85      2.01 o 
  -8  13   1        1.40        5.02      1.32 o 
  -7  13   1        4.78        7.59      1.71 o 
  -6  13   1        0.91        5.73      1.71 o 
  -5  13   1       42.89       44.87      4.25 o 
  -4  13   1        8.41        8.44      2.21 o 
  -3  13   1       39.36       34.36      2.87 o 
  -2  13   1       24.03       23.67      2.68 o 
  -1  13   1      231.13      197.21      7.55 o 
   0  13   1      202.27      175.74      5.56 o 
   1  13   1       69.53       66.79      4.72 o 
   2  13   1       95.84       88.67      6.55 o 
   3  13   1        0.06        0.87      1.49 o 
   4  13   1       19.38       24.08      3.63 o 
   5  13   1        0.61        3.69      1.90 o 
   6  13   1       66.06       63.95      4.79 o 
   7  13   1        0.02        3.29      1.15 o 
   8  13   1        3.11       12.11      3.83 o 
  -7  14   1       41.56       44.19      5.11 o 
  -6  14   1        0.00        3.35      1.51 o 
  -5  14   1        0.53        7.47      1.80 o 
  -4  14   1       24.31       22.59      3.52 o 
  -3  14   1        0.68        3.27      1.13 o 
  -2  14   1       23.82       23.35      2.61 o 
  -1  14   1        0.10        0.40      1.27 o 
   0  14   1       11.43        8.35      2.23 o 
   1  14   1        4.82        6.06      1.39 o 
   2  14   1       24.57       24.45      4.41 o 
   3  14   1       11.35       14.48      2.60 o 
   4  14   1        0.45        4.14      1.86 o 
   5  14   1        1.17        5.87      1.71 o 
   6  14   1        2.78        7.20      1.88 o 
   7  14   1        3.36        5.60      3.64 o 
  -7  15   1       15.47       11.85      2.16 o 
  -6  15   1        3.21        6.58      1.75 o 
  -5  15   1       13.99       15.28      2.93 o 
  -4  15   1        0.29        2.85      1.78 o 
  -3  15   1        0.05        2.95      1.45 o 
  -2  15   1       55.56       51.28      4.50 o 
  -1  15   1       23.76       19.83      3.19 o 
   0  15   1        0.59        4.95      2.17 o 
   1  15   1       28.65       33.31      4.11 o 
   2  15   1        1.23        2.70      1.51 o 
   3  15   1       15.18       18.38      3.21 o 
   4  15   1        1.66        4.25      3.45 o 
   5  15   1        6.59        6.84      5.38 o 
   6  15   1        1.05       -0.27      3.45 o 
  -5  16   1        0.92        5.61      2.67 o 
  -4  16   1        6.52       13.64      2.66 o 
  -3  16   1        6.98        4.41      2.79 o 
  -2  16   1       47.41       41.71      4.65 o 
  -1  16   1       10.58       12.35      2.94 o 
   0  16   1        0.33        0.11      1.45 o 
   1  16   1        0.32        7.28      3.02 o 
   2  16   1        0.00        0.70      1.78 o 
   3  16   1       21.11       23.99      3.79 o 
   4  16   1        1.57        3.04      5.23 o 
   5  16   1        3.20        6.57      1.90 o 
  -4  17   1       21.26       30.82      6.89 o 
  -3  17   1        7.74       10.76      3.64 o 
  -2  17   1       12.59       15.64      4.18 o 
  -1  17   1        1.48        4.20      1.73 o 
   0  17   1        3.38        4.88      1.81 o 
   1  17   1        1.44        3.48      2.09 o 
   2  17   1        0.68        0.85      1.70 o 
   3  17   1        0.60        0.70      2.48 o 
  -2  18   1       25.02       32.76      6.43 o 
  -1  18   1        0.88        1.45      2.40 o 
   0  18   1        7.63       10.22      3.33 o 
   1  18   1        1.33        2.48      2.48 o 
 -11   0   2       44.64       50.96      5.89 o 
 -10   0   2       75.36       71.56      6.74 o 
  -9   0   2        0.94        2.53      1.42 o 
  -8   0   2        0.60        3.89      1.04 o 
  -7   0   2       87.69      109.91      3.65 o 
  -6   0   2      113.94      130.13      3.65 o 
  -5   0   2       15.64       18.23      1.82 o 
  -4   0   2     4906.71     5074.72     84.17 o 
  -3   0   2     1999.34     1969.13     36.88 o 
  -2   0   2        0.18        3.92      0.58 o 
  -1   0   2     6624.85     6103.33     30.20 o 
   0   0   2      439.34      453.26      5.81 o 
   2   0   2    17106.75    18667.94    406.95 o 
   3   0   2      595.88      644.59     16.56 o 
   4   0   2     4901.96     5254.24    164.10 o 
   5   0   2       63.17       75.20      2.52 o 
   6   0   2      432.81      410.23     21.37 o 
   7   0   2       70.87       71.15      4.07 o 
   8   0   2      216.34      157.80      9.37 o 
   9   0   2       38.22       35.78      5.89 o 
  10   0   2      102.17       89.06      7.82 o 
  11   0   2       10.04       27.72      5.42 o 
 -11   1   2        2.50        4.57      2.87 o 
 -10   1   2        1.43        4.27      1.33 o 
  -9   1   2      186.36      178.26      4.18 o 
  -8   1   2        5.68        7.50      1.03 o 
  -7   1   2       10.24       11.64      1.09 o 
  -6   1   2      560.36      598.92      6.14 o 
  -5   1   2     1090.48     1155.32      9.88 o 
  -4   1   2      356.53      335.62      4.70 o 
  -3   1   2      389.56      359.93      3.27 o 
  -2   1   2     2326.83     2221.06     43.42 o 
  -1   1   2     7311.16     6873.19    131.02 o 
   0   1   2     6578.66     6621.35     23.31 o 
   1   1   2     1600.85     1631.07     17.39 o 
   2   1   2     2310.53     2419.95     56.42 o 
   3   1   2      124.63      129.67      3.00 o 
   4   1   2        8.48       10.13      0.66 o 
   5   1   2       77.05       74.94      1.76 o 
   6   1   2        6.97       10.34      1.16 o 
   7   1   2       59.31       52.37      2.48 o 
   8   1   2       62.63       61.84      3.36 o 
   9   1   2        0.04        3.05      1.78 o 
  10   1   2        4.53       11.12      2.38 o 
  11   1   2        0.23        2.40      1.64 o 
 -12   2   2        8.40       18.35      4.65 o 
 -11   2   2       29.68       28.00      4.41 o 
 -10   2   2        1.80        4.53      1.84 o 
  -9   2   2       67.41       64.99      2.95 o 
  -8   2   2        9.06        6.64      0.92 o 
  -7   2   2      206.01      195.58      3.41 o 
  -6   2   2      668.30      635.31     12.30 o 
  -5   2   2       26.96       30.60      1.17 o 
  -4   2   2      242.08      231.84      3.29 o 
  -3   2   2     2970.91     2918.02     35.35 o 
  -2   2   2      711.19      750.97     18.48 o 
  -1   2   2      272.28      310.42      5.07 o 
   0   2   2     1402.41     1449.12     25.74 o 
   1   2   2      719.14      778.84     18.62 o 
   2   2   2        0.99        2.28      0.42 o 
   3   2   2      228.04      234.11      5.87 o 
   4   2   2       67.26       71.56      1.87 o 
   5   2   2       48.58       49.29      2.50 o 
   6   2   2        7.74        9.61      1.11 o 
   7   2   2        7.24       11.57      1.84 o 
   8   2   2       57.92       54.62      3.28 o 
   9   2   2        0.35        1.26      1.17 o 
  10   2   2       18.58       24.32      3.48 o 
  11   2   2        1.13        8.83      2.71 o 
 -12   3   2       25.51       37.33      6.74 o 
 -11   3   2       29.96       38.65      5.34 o 
 -10   3   2       88.65       81.00      9.83 o 
  -9   3   2       59.62       62.86      3.76 o 
  -8   3   2        0.58        1.79      0.97 o 
  -7   3   2      142.28      125.83      4.04 o 
  -6   3   2      379.22      409.68      6.71 o 
  -5   3   2       91.45       77.91      2.19 o 
  -4   3   2     1493.75     1649.53     25.43 o 
  -3   3   2        6.97        9.85      1.72 o 
  -2   3   2     1373.01     1345.26     27.65 o 
  -1   3   2     3167.46     3345.60     74.59 o 
   0   3   2     2115.64     2170.40     24.52 o 
   1   3   2       80.27       70.35      1.47 o 
   2   3   2     2410.91     2611.97     56.35 o 
   3   3   2        4.04        5.00      0.64 o 
   4   3   2       19.17       22.21      1.31 o 
   5   3   2      101.77       92.87      2.95 o 
   6   3   2       46.66       52.68      2.37 o 
   7   3   2      263.96      235.22      6.01 o 
   8   3   2        9.35       10.60      1.92 o 
   9   3   2       19.46       28.51      3.17 o 
  10   3   2        0.69        6.49      2.17 o 
  11   3   2        0.75        3.33      2.32 o 
 -12   4   2        0.47        5.27      2.87 o 
 -11   4   2       81.26       82.13      5.36 o 
 -10   4   2       32.20       32.74      2.98 o 
  -9   4   2      311.01      275.94      8.71 o 
  -8   4   2       10.15       12.18      1.60 o 
  -7   4   2       62.68       56.36      2.17 o 
  -6   4   2       15.91       16.96      1.01 o 
  -5   4   2      655.45      618.04     10.40 o 
  -4   4   2      113.35      110.87      2.56 o 
  -3   4   2      394.81      434.03     13.11 o 
  -2   4   2       11.43        9.27      1.01 o 
  -1   4   2     1434.40     1427.71     32.49 o 
   0   4   2     1580.56     1776.88     28.38 o 
   1   4   2      175.49      178.80      3.52 o 
   2   4   2      116.73      121.85      2.11 o 
   3   4   2      294.35      323.78      5.63 o 
   4   4   2     1075.90     1145.16     18.41 o 
   5   4   2      429.35      460.88      7.78 o 
   6   4   2       94.54       87.61      4.53 o 
   7   4   2       32.65       37.57      2.30 o 
   8   4   2       69.66       62.61      3.58 o 
   9   4   2       81.85       75.94      5.78 o 
  10   4   2       78.82       68.51      5.34 o 
 -11   5   2       36.30       44.42      4.33 o 
 -10   5   2       52.76       52.91      3.53 o 
  -9   5   2       39.55       48.43      3.44 o 
  -8   5   2      122.50      123.20      4.86 o 
  -7   5   2       10.90       13.90      1.63 o 
  -6   5   2       98.28       96.21      2.09 o 
  -5   5   2        6.38        8.09      0.82 o 
  -4   5   2       71.89       73.07      2.41 o 
  -3   5   2      472.33      531.99     18.30 o 
  -2   5   2      229.55      208.93      5.37 o 
  -1   5   2     2007.13     2186.59     64.37 o 
   0   5   2       46.39       50.35      1.33 o 
   1   5   2     1164.85     1240.55     28.50 o 
   2   5   2      345.41      339.80      4.48 o 
   3   5   2      350.84      328.88      4.91 o 
   4   5   2      247.55      267.49      7.47 o 
   5   5   2      206.53      203.21      5.43 o 
   6   5   2      100.82       96.75      4.07 o 
   7   5   2       70.86       65.28      2.94 o 
   8   5   2        6.79       13.95      2.10 o 
   9   5   2       25.18       37.66      4.79 o 
  10   5   2       51.35       51.31      4.30 o 
 -11   6   2        0.27        8.07      7.63 o 
 -10   6   2       85.50       91.13      4.60 o 
  -9   6   2      279.98      250.35      7.45 o 
  -8   6   2      101.86       89.03      4.34 o 
  -7   6   2        3.74        5.62      1.52 o 
  -6   6   2        0.45        3.45      0.71 o 
  -5   6   2      293.57      296.25      5.53 o 
  -4   6   2      119.73      130.41      3.79 o 
  -3   6   2      392.69      392.77     10.24 o 
  -2   6   2     1960.92     2295.26     41.48 o 
  -1   6   2      208.00      229.55      3.58 o 
   0   6   2       42.45       50.32      1.43 o 
   1   6   2     1239.65     1434.85     28.31 o 
   2   6   2     1066.09     1091.62     11.69 o 
   3   6   2      146.97      144.48      2.90 o 
   4   6   2      443.61      448.12      7.84 o 
   5   6   2        0.13        0.50      1.09 o 
   6   6   2        4.15        5.00      1.47 o 
   7   6   2        6.96        8.75      1.42 o 
   8   6   2       43.60       47.24      2.73 o 
   9   6   2      111.96      112.14      6.49 o 
  10   6   2        2.08        5.71      4.03 o 
 -11   7   2        4.47       12.28      2.18 o 
 -10   7   2        8.56       12.59      2.28 o 
  -9   7   2       37.68       40.99      3.52 o 
  -8   7   2      976.11      914.83     23.41 o 
  -7   7   2       16.25       17.49      2.53 o 
  -6   7   2       19.30       25.09      2.08 o 
  -5   7   2      155.92      136.95      4.22 o 
  -4   7   2      159.74      176.33      4.62 o 
  -3   7   2     1707.06     1922.11     61.89 o 
  -2   7   2      196.27      198.08      3.70 o 
  -1   7   2     1081.28     1221.10     18.77 o 
   0   7   2      203.28      182.08      3.74 o 
   1   7   2      121.01      130.13      4.07 o 
   2   7   2       23.65       31.38      1.80 o 
   3   7   2     1105.69     1136.57     10.59 o 
   4   7   2        4.48        5.98      1.47 o 
   5   7   2      159.66      145.24      7.53 o 
   6   7   2       81.43       76.84      3.91 o 
   7   7   2        1.78        5.18      1.47 o 
   8   7   2       86.29       79.55      4.16 o 
   9   7   2        1.29        5.82      2.08 o 
  10   7   2       81.75       82.36      5.57 o 
 -11   8   2        1.68        6.46      1.67 o 
 -10   8   2       12.53       13.27      2.04 o 
  -9   8   2       23.29       33.41      3.55 o 
  -8   8   2        1.87        4.64      1.61 o 
  -7   8   2      160.64      144.34      5.50 o 
  -6   8   2        0.10        1.68      2.79 o 
  -5   8   2       78.57       77.76      3.45 o 
  -4   8   2       13.18        9.02      1.50 o 
  -3   8   2      405.13      405.28      7.21 o 
  -2   8   2     1323.93     1461.74     21.49 o 
  -1   8   2       34.05       25.09      1.52 o 
   0   8   2      354.74      359.40      7.20 o 
   1   8   2      181.68      226.33      7.01 o 
   2   8   2       35.19       39.29      1.90 o 
   3   8   2      583.64      603.30     11.20 o 
   4   8   2        4.71        6.57      1.56 o 
   5   8   2       34.85       35.36      3.21 o 
   6   8   2        4.17        4.63      1.36 o 
   7   8   2      256.65      232.55      7.81 o 
   8   8   2        1.71        5.37      1.51 o 
   9   8   2        3.77       10.14      2.13 o 
  10   8   2       13.38       15.45      3.03 o 
 -10   9   2        0.33        3.99      1.41 o 
  -9   9   2        0.03        3.31      1.39 o 
  -8   9   2       25.72       30.75      4.19 o 
  -7   9   2       24.13       30.08      4.02 o 
  -6   9   2      138.30      119.69      6.02 o 
  -5   9   2        1.32        3.95      1.22 o 
  -4   9   2      237.68      213.84      4.43 o 
  -3   9   2       73.74       62.60      2.86 o 
  -2   9   2        4.33        7.38      1.05 o 
  -1   9   2       29.95       24.66      1.59 o 
   0   9   2       69.62       64.87      2.23 o 
   1   9   2      298.88      305.55      6.04 o 
   2   9   2      106.48      101.03      3.22 o 
   3   9   2        7.02        8.44      1.57 o 
   4   9   2       20.21       21.20      2.62 o 
   5   9   2       65.12       63.50      3.67 o 
   6   9   2        3.24        4.67      1.62 o 
   7   9   2       23.61       28.03      3.28 o 
   8   9   2        1.76        8.66      1.80 o 
   9   9   2        2.55        7.35      2.96 o 
 -10  10   2        0.34        3.64      1.60 o 
  -9  10   2        0.04        2.94      1.37 o 
  -8  10   2      122.03      117.93      6.60 o 
  -7  10   2       35.45       47.88      4.92 o 
  -6  10   2        0.56        2.67      1.38 o 
  -5  10   2       42.32       46.15      2.86 o 
  -4  10   2       47.49       52.19      4.22 o 
  -3  10   2      112.80      111.70      3.32 o 
  -2  10   2       62.94       56.49      2.34 o 
  -1  10   2       12.66       15.74      1.56 o 
   0  10   2       57.68       58.58      2.28 o 
   1  10   2       11.41       12.72      1.72 o 
   2  10   2        0.45        2.15      0.98 o 
   3  10   2       49.45       57.35      3.35 o 
   4  10   2        0.00       -0.99      0.96 o 
   5  10   2      114.45      104.32      4.75 o 
   6  10   2       53.20       59.52      3.74 o 
   7  10   2        4.59        7.18      1.80 o 
   8  10   2       43.98       45.47      3.88 o 
   9  10   2        1.91        4.68      2.18 o 
  -9  11   2       13.67       13.51      2.43 o 
  -8  11   2       32.86       39.69      4.74 o 
  -7  11   2       74.05       69.46      5.50 o 
  -6  11   2        0.65        4.85      1.58 o 
  -5  11   2        0.70        1.26      1.48 o 
  -4  11   2        1.17        2.59      1.11 o 
  -3  11   2        0.00        0.92      0.81 o 
  -2  11   2       39.29       28.29      1.99 o 
  -1  11   2      332.00      296.68     14.35 o 
   0  11   2      217.67      202.92      6.72 o 
   1  11   2       41.87       45.65      2.82 o 
   2  11   2      112.79      114.05      4.19 o 
   3  11   2      148.25      129.04      6.19 o 
   4  11   2        5.11        5.23      1.63 o 
   5  11   2        0.85        3.37      1.27 o 
   6  11   2       14.59       13.23      2.56 o 
   7  11   2       37.39       44.24      5.10 o 
   8  11   2       14.32       23.51      3.86 o 
  -9  12   2        0.62        4.49      1.31 o 
  -8  12   2        0.28        4.52      1.55 o 
  -7  12   2        0.55        3.16      3.25 o 
  -6  12   2        0.84        5.71      1.90 o 
  -5  12   2      137.54      121.55      6.37 o 
  -4  12   2      134.71      132.30      7.33 o 
  -3  12   2       54.60       53.77      6.19 o 
  -2  12   2       64.37       57.17      3.45 o 
  -1  12   2      330.05      314.38     15.78 o 
   0  12   2      118.04      100.27      4.34 o 
   1  12   2       94.53       99.74      4.87 o 
   2  12   2       25.17       21.87      3.39 o 
   3  12   2        7.67       14.61      3.09 o 
   4  12   2        2.94        1.57      1.66 o 
   5  12   2       35.28       44.79      4.02 o 
   6  12   2       13.71       16.87      4.47 o 
   7  12   2        2.90        6.50      1.49 o 
   8  12   2        9.57        8.73      3.78 o 
  -8  13   2        0.24        5.60      1.51 o 
  -7  13   2       23.83       29.31      4.38 o 
  -6  13   2        2.96        5.40      1.85 o 
  -5  13   2       21.33       14.28      2.69 o 
  -4  13   2        0.01        0.11      0.90 o 
  -3  13   2        1.97        4.67      1.92 o 
  -2  13   2       10.66       12.49      1.88 o 
  -1  13   2      160.62      150.11      9.43 o 
   0  13   2      162.49      145.28     10.06 o 
   1  13   2       29.91       32.75      2.81 o 
   2  13   2       34.34       37.26      4.30 o 
   3  13   2       15.25       21.38      3.41 o 
   4  13   2        3.14        5.10      3.06 o 
   5  13   2       43.37       44.03      5.04 o 
   6  13   2       25.65       30.78      5.50 o 
   7  13   2        0.74        1.91      2.47 o 
  -8  14   2       31.00       35.54      4.76 o 
  -7  14   2        8.93       14.93      5.85 o 
  -6  14   2       28.84       25.47      3.91 o 
  -5  14   2        8.99       15.06      2.94 o 
  -4  14   2        0.75        8.46      2.56 o 
  -3  14   2       39.60       44.50      3.24 o 
  -2  14   2       11.53       13.94      2.66 o 
  -1  14   2       24.65       23.96      3.58 o 
   0  14   2        2.28        4.39      1.49 o 
   1  14   2      114.64      105.33      5.75 o 
   2  14   2        1.09        3.91      1.66 o 
   3  14   2        5.56        8.73      3.37 o 
   4  14   2        0.03        2.93      2.83 o 
   5  14   2        0.09        2.85      1.58 o 
   6  14   2        6.65        7.43      1.76 o 
  -7  15   2        6.83       10.15      2.06 o 
  -6  15   2       31.23       43.22      5.25 o 
  -5  15   2       10.96       14.85      2.60 o 
  -4  15   2       12.27       19.53      3.19 o 
  -3  15   2        7.74        6.86      2.94 o 
  -2  15   2       67.44       50.47      4.61 o 
  -1  15   2       37.28       27.90      3.85 o 
   0  15   2       54.51       39.55      4.41 o 
   1  15   2       15.82       26.36      4.30 o 
   2  15   2        0.57        1.08      1.42 o 
   3  15   2        0.00        3.37      1.60 o 
   4  15   2       24.89       25.03      4.07 o 
   5  15   2       13.68       18.67      6.27 o 
   6  15   2        0.24        0.75      1.29 o 
  -6  16   2        0.35        2.70      1.40 o 
  -5  16   2       29.23       38.29      4.70 o 
  -4  16   2        0.23        6.66      2.63 o 
  -3  16   2       34.97       39.18      6.97 o 
  -2  16   2        2.55        1.36      1.64 o 
  -1  16   2       11.50       12.10      2.52 o 
   0  16   2        1.88        2.65      1.45 o 
   1  16   2        1.68        4.34      2.32 o 
   2  16   2       48.14       60.00      9.06 o 
   3  16   2        1.67        4.47      1.80 o 
   4  16   2        0.61        3.27      1.42 o 
  -4  17   2        6.75       10.22      3.33 o 
  -3  17   2       12.77       15.72      3.87 o 
  -2  17   2        4.33        6.13      1.94 o 
  -1  17   2        1.42        5.18      2.48 o 
   0  17   2       11.75       10.38      3.48 o 
   1  17   2        5.27        5.34      2.63 o 
   2  17   2        1.10        3.41      2.48 o 
   3  17   2        0.63        2.54      1.49 o 
  -1  18   2        0.14        2.04      1.42 o 
   0  18   2        0.21        2.17      2.87 o 
 -12   1   3        3.93        2.25      2.56 o 
 -11   1   3        1.52        1.19      1.70 o 
 -10   1   3       12.84       10.42      2.47 o 
  -9   1   3      281.97      265.01      9.88 o 
  -8   1   3      238.10      218.64      4.67 o 
  -7   1   3        7.06        6.30      0.85 o 
  -6   1   3      387.10      361.22      6.74 o 
  -5   1   3        9.35       10.57      0.88 o 
  -4   1   3      155.53      144.97      2.02 o 
  -3   1   3     1081.42     1027.45     35.60 o 
  -2   1   3      178.83      177.56      7.59 o 
  -1   1   3      664.08      681.83     22.17 o 
   0   1   3      617.84      654.57      5.95 o 
   1   1   3    14806.52    15030.74    133.28 o 
   2   1   3       94.59       87.94      2.40 o 
   3   1   3      934.45      970.14     18.48 o 
   4   1   3      352.63      373.40      7.89 o 
   5   1   3        0.01        3.02      0.66 o 
   6   1   3      179.30      160.53      6.61 o 
   7   1   3       88.15       90.78      4.46 o 
   8   1   3       40.40       43.95      3.13 o 
   9   1   3       90.38       71.70      4.87 o 
  10   1   3        4.04       10.47      3.33 o 
 -12   2   3        5.39        7.51      3.25 o 
 -11   2   3        2.84        4.03      2.71 o 
 -10   2   3        1.96        4.55      1.42 o 
  -9   2   3      188.18      171.50      6.25 o 
  -8   2   3     1014.25      983.72     24.71 o 
  -7   2   3        5.22        3.48      0.69 o 
  -6   2   3        1.38        1.30      0.48 o 
  -5   2   3      370.52      356.71      3.52 o 
  -4   2   3      132.17      146.66      4.65 o 
  -3   2   3     1251.97     1267.42     27.56 o 
  -2   2   3     3141.72     3199.09     71.04 o 
  -1   2   3      835.83      808.24     17.20 o 
   0   2   3     1545.61     1565.77     26.29 o 
   1   2   3     5853.11     6256.73     64.35 o 
   2   2   3      245.62      277.33      5.96 o 
   3   2   3        0.62        1.36      0.39 o 
   4   2   3      145.72      144.00      4.76 o 
   5   2   3      117.07      108.39      3.37 o 
   6   2   3      206.29      179.02     10.53 o 
   7   2   3        1.76        1.81      1.45 o 
   8   2   3       30.73       34.51      3.27 o 
   9   2   3       19.84       22.75      2.78 o 
  10   2   3        6.29        8.70      5.42 o 
 -12   3   3       53.83       59.01      6.66 o 
 -11   3   3       55.33       54.13      4.66 o 
 -10   3   3        0.23        3.50      1.24 o 
  -9   3   3       32.94       42.48      3.15 o 
  -8   3   3      215.76      199.23      4.44 o 
  -7   3   3       99.29       99.34      2.84 o 
  -6   3   3        9.23       10.26      0.86 o 
  -5   3   3      274.84      277.77      3.11 o 
  -3   3   3        4.22        7.48      0.83 o 
  -2   3   3      202.35      209.75      7.53 o 
  -1   3   3      473.68      493.46     16.80 o 
   0   3   3      720.97      708.31     15.65 o 
   1   3   3      271.14      271.79      6.15 o 
   2   3   3      172.00      179.05      6.71 o 
   3   3   3      207.61      249.63      6.36 o 
   4   3   3        1.68        3.54      0.64 o 
   5   3   3       92.28       97.49      6.57 o 
   6   3   3        3.39        5.10      0.95 o 
   7   3   3        8.80       11.06      1.99 o 
   8   3   3        5.96       10.30      1.97 o 
   9   3   3       13.15       13.80      2.23 o 
  10   3   3        0.93        6.68      1.85 o 
 -12   4   3        8.49       15.64      4.80 o 
 -11   4   3        0.68        8.39      2.05 o 
 -10   4   3      104.37       97.96      4.60 o 
  -9   4   3      137.80      131.20      7.04 o 
  -8   4   3       18.16       20.12      1.76 o 
  -7   4   3       25.82       28.90      1.51 o 
  -6   4   3       32.34       39.69      1.33 o 
  -5   4   3       80.00       86.78      1.86 o 
  -4   4   3      858.84      942.28     15.29 o 
  -3   4   3        5.66       10.88      1.25 o 
  -2   4   3       18.06       24.46      1.37 o 
  -1   4   3      529.72      544.81      8.68 o 
   0   4   3      904.69      900.14     16.61 o 
   1   4   3       95.98      106.03      2.36 o 
   2   4   3        0.63        0.87      0.62 o 
   3   4   3       92.45       91.20      1.87 o 
   4   4   3       92.43       93.32      3.78 o 
   5   4   3      442.14      436.37     18.35 o 
   6   4   3        4.28        5.94      1.18 o 
   7   4   3        0.36        2.35      1.30 o 
   8   4   3        5.24       10.16      1.87 o 
   9   4   3       12.49       17.73      2.58 o 
  10   4   3        0.82        2.91      1.75 o 
 -12   5   3        6.90       11.64      2.43 o 
 -11   5   3       27.55       30.61      3.29 o 
 -10   5   3       38.43       44.33      3.52 o 
  -9   5   3       96.07       98.90     10.13 o 
  -8   5   3      493.78      465.22     16.26 o 
  -7   5   3      484.40      444.67     12.78 o 
  -6   5   3        3.86        6.19      0.95 o 
  -5   5   3      541.41      599.36     11.19 o 
  -4   5   3      409.96      370.72     12.99 o 
  -3   5   3     2408.95     2694.95     71.64 o 
  -2   5   3     1619.09     1772.82     54.35 o 
  -1   5   3        2.27        6.58      0.70 o 
   0   5   3       48.17       69.87      1.97 o 
   1   5   3      683.20      753.88     12.95 o 
   2   5   3      683.31      673.66     10.89 o 
   3   5   3       63.43       56.89      2.68 o 
   4   5   3      252.07      249.51      5.79 o 
   5   5   3       36.77       39.09      2.80 o 
   6   5   3       41.41       40.57      2.84 o 
   7   5   3        0.41        1.32      0.74 o 
   8   5   3        2.43        6.27      1.72 o 
   9   5   3       90.44       85.24      4.44 o 
  10   5   3        0.30        4.08      1.82 o 
 -11   6   3        7.08       13.16      2.01 o 
 -10   6   3        7.53       17.51      2.47 o 
  -9   6   3      543.64      502.79     15.61 o 
  -8   6   3       99.59       97.24      5.03 o 
  -7   6   3        4.21        5.79      0.88 o 
  -6   6   3        0.65        1.57      0.72 o 
  -5   6   3       11.78       19.71      2.01 o 
  -4   6   3       25.26       38.55      2.19 o 
  -3   6   3      261.88      273.31      9.08 o 
  -2   6   3      250.34      273.97      8.40 o 
  -1   6   3     1194.62     1309.00     26.98 o 
   0   6   3      840.73      858.91     13.95 o 
   1   6   3        8.10        6.51      0.88 o 
   2   6   3       22.52       21.13      1.22 o 
   3   6   3       27.42       22.04      2.22 o 
   4   6   3      246.19      225.78      5.79 o 
   5   6   3      201.03      185.51      5.58 o 
   6   6   3        2.92        3.84      2.00 o 
   7   6   3        3.66        7.56      1.39 o 
   8   6   3       10.60       12.48      2.02 o 
   9   6   3        4.17        6.73      2.11 o 
  10   6   3       12.19       13.84      2.86 o 
 -11   7   3       10.68       15.50      2.37 o 
 -10   7   3       47.03       56.56      3.67 o 
  -9   7   3      165.06      148.71      5.88 o 
  -8   7   3      318.50      281.66      7.75 o 
  -7   7   3       88.91       99.57      5.50 o 
  -6   7   3        5.16        6.37      1.30 o 
  -5   7   3       31.65       33.17      2.32 o 
  -4   7   3      332.09      317.35      8.91 o 
  -3   7   3      153.33      137.58      4.83 o 
  -2   7   3        1.78        5.58      1.22 o 
  -1   7   3        1.30        2.41      0.64 o 
   0   7   3        6.82       10.74      0.85 o 
   1   7   3     1048.47     1084.44     12.68 o 
   2   7   3      146.19      138.73      3.13 o 
   3   7   3       41.51       49.97      3.15 o 
   4   7   3        2.82        1.92      1.13 o 
   5   7   3       96.33       90.15      4.11 o 
   6   7   3       21.08       22.80      2.80 o 
   7   7   3       21.42       26.67      3.06 o 
   8   7   3       34.96       38.25      3.33 o 
   9   7   3        6.20        6.62      1.86 o 
 -11   8   3        2.38        4.24      1.61 o 
 -10   8   3       35.57       45.65      4.41 o 
  -9   8   3       20.08       20.19      3.44 o 
  -8   8   3       82.30       82.34      5.28 o 
  -7   8   3        2.59        1.85      1.78 o 
  -6   8   3        6.92        6.49      1.44 o 
  -5   8   3      135.54      122.35      4.27 o 
  -4   8   3      120.61      114.91      3.92 o 
  -3   8   3      116.65      124.21      3.27 o 
  -2   8   3       50.48       60.47      3.15 o 
  -1   8   3       82.84       86.75      2.58 o 
   0   8   3     1196.48     1293.46     23.38 o 
   1   8   3      229.92      234.52      5.33 o 
   2   8   3      407.58      420.62      6.02 o 
   3   8   3       65.45       55.83      3.07 o 
   4   8   3       35.62       33.63      2.89 o 
   5   8   3       27.95       31.04      3.16 o 
   6   8   3       55.96       55.60      3.72 o 
   7   8   3      103.37       99.93      7.18 o 
   8   8   3        3.59        3.41      1.33 o 
   9   8   3       10.23       18.18      5.73 o 
 -10   9   3       27.27       38.97      5.11 o 
  -9   9   3        8.94       10.94      2.29 o 
  -8   9   3        6.07       11.06      2.57 o 
  -7   9   3        6.29        9.49      2.52 o 
  -6   9   3      274.58      266.32      7.52 o 
  -5   9   3       70.33       60.56      3.14 o 
  -4   9   3       58.72       64.09      2.58 o 
  -3   9   3        0.63        2.21      0.70 o 
  -2   9   3        0.13        1.31      0.54 o 
  -1   9   3       22.71       23.54      1.57 o 
   0   9   3      328.61      342.95      5.28 o 
   1   9   3       47.79       48.29      2.39 o 
   2   9   3        4.78        4.69      1.44 o 
   3   9   3       25.55       27.18      2.78 o 
   4   9   3        0.01        1.52      1.15 o 
   5   9   3       27.49       30.02      3.31 o 
   6   9   3        0.34        1.97      1.32 o 
   7   9   3       61.61       59.87      4.84 o 
   8   9   3       49.30       55.10      4.15 o 
   9   9   3       36.34       39.77      5.19 o 
 -10  10   3        1.09        3.74      1.41 o 
  -9  10   3        1.06        4.09      2.05 o 
  -8  10   3       86.96       84.31      5.53 o 
  -7  10   3       99.90      104.70      5.91 o 
  -6  10   3       12.16       20.84      2.52 o 
  -5  10   3      181.88      169.35      5.40 o 
  -4  10   3      609.64      550.84     15.26 o 
  -3  10   3       39.35       35.13      2.05 o 
  -2  10   3       18.22       16.17      1.60 o 
  -1  10   3       86.11       79.44      3.21 o 
   0  10   3       62.20       58.28      5.47 o 
   1  10   3       86.26       77.98      3.33 o 
   2  10   3      301.36      288.50      6.95 o 
   3  10   3        7.32       11.52      1.98 o 
   4  10   3       12.45       13.32      2.23 o 
   5  10   3       49.46       50.57      3.62 o 
   6  10   3      102.01       95.59      5.26 o 
   7  10   3       57.57       56.27      3.96 o 
   8  10   3        1.09        3.97      1.34 o 
 -10  11   3        3.00        6.62      1.82 o 
  -9  11   3       11.91       10.30      2.36 o 
  -8  11   3       65.57       62.39      4.73 o 
  -7  11   3       75.51       76.93      5.20 o 
  -6  11   3      249.75      228.49      8.71 o 
  -5  11   3      716.00      603.91     22.70 o 
  -4  11   3       86.09       88.68      3.98 o 
  -3  11   3      283.09      246.37      7.07 o 
  -2  11   3        1.12        1.04      0.78 o 
  -1  11   3       71.70       61.56      3.14 o 
   0  11   3      408.30      376.00     18.01 o 
   1  11   3       52.53       51.20      3.33 o 
   2  11   3        9.44       12.23      2.49 o 
   3  11   3      290.45      269.59      7.36 o 
   4  11   3       18.01       21.16      2.79 o 
   5  11   3        4.66        6.59      1.70 o 
   6  11   3        8.64       11.89      2.12 o 
   7  11   3       25.45       28.40      3.35 o 
   8  11   3        0.79        3.10      1.46 o 
  -9  12   3        1.06        5.33      2.21 o 
  -8  12   3       33.06       39.57      4.84 o 
  -7  12   3        6.03        8.12      2.71 o 
  -6  12   3       26.24       23.52      6.85 o 
  -5  12   3        4.09        8.64      1.73 o 
  -4  12   3       94.91       79.08      3.88 o 
  -3  12   3        2.90        2.13      1.17 o 
  -2  12   3       43.28       36.51      2.29 o 
  -1  12   3       52.67       47.02      3.04 o 
   0  12   3      202.28      188.04      8.88 o 
   1  12   3      733.17      677.14     21.79 o 
   2  12   3      766.72      655.81     36.44 o 
   3  12   3        0.01        0.59      1.74 o 
   4  12   3       12.49       17.57      2.53 o 
   5  12   3       11.02       11.52      2.16 o 
   6  12   3       23.13       35.89      3.77 o 
   7  12   3       60.89       65.81      4.03 o 
  -8  13   3        6.55       11.53      2.30 o 
  -7  13   3        6.90       15.10      2.78 o 
  -6  13   3       33.87       38.54      6.08 o 
  -5  13   3        0.00        1.88      1.34 o 
  -4  13   3        7.13        6.61      1.97 o 
  -3  13   3       10.00       12.67      1.97 o 
  -2  13   3       27.58       27.48      3.64 o 
  -1  13   3       37.32       39.30      2.88 o 
   0  13   3      251.76      234.99      8.31 o 
   1  13   3      170.13      143.97     11.69 o 
   2  13   3       48.25       51.96      9.64 o 
   3  13   3       21.57       27.96      5.73 o 
   4  13   3        1.66        4.65      1.72 o 
   5  13   3        4.36        3.39      2.31 o 
   6  13   3        1.25        2.67      1.41 o 
   7  13   3       46.78       48.48      3.64 o 
  -8  14   3       10.09       14.65      3.79 o 
  -7  14   3       57.23       52.76      4.77 o 
  -6  14   3       64.30       71.40      8.48 o 
  -5  14   3        3.53        2.90      1.51 o 
  -4  14   3       13.61       11.35      1.87 o 
  -3  14   3       46.28       31.21      3.91 o 
  -2  14   3        0.03        0.58      3.02 o 
  -1  14   3       11.83       12.57      3.33 o 
   0  14   3       11.14       15.38      2.44 o 
   1  14   3       96.28       92.99      8.63 o 
   2  14   3       18.21       26.12      4.10 o 
   3  14   3       41.98       44.90      4.41 o 
   4  14   3        6.08       11.35      2.98 o 
   5  14   3       10.98       14.76      2.60 o 
   6  14   3        0.03        3.74      4.03 o 
  -7  15   3        0.43        4.32      1.60 o 
  -6  15   3       46.60       46.54      4.54 o 
  -5  15   3        2.47        9.64      3.52 o 
  -4  15   3       21.02       26.32      3.81 o 
  -3  15   3        8.47       12.70      2.74 o 
  -2  15   3        1.24        4.76      1.70 o 
  -1  15   3       22.30       22.78      3.56 o 
   0  15   3        0.15        2.44      1.28 o 
   1  15   3        2.48        5.94      1.72 o 
   2  15   3       22.69       30.57      6.78 o 
   3  15   3       13.43       16.48      5.85 o 
   4  15   3        0.56        4.63      1.47 o 
   5  15   3        0.19        2.53      1.23 o 
  -6  16   3        0.48        3.95      2.01 o 
  -5  16   3        0.78        9.29      3.25 o 
  -4  16   3        0.00        3.87      2.56 o 
  -3  16   3        4.31        6.12      1.92 o 
  -2  16   3       25.78       23.26      3.47 o 
  -1  16   3       14.67       17.48      8.13 o 
   0  16   3        3.95        7.59      2.94 o 
   1  16   3        0.23        4.31      3.25 o 
   2  16   3        0.48        6.01      2.71 o 
   3  16   3        6.52        5.77      2.83 o 
   4  16   3        2.92        2.32      1.78 o 
  -4  17   3        0.12        2.40      2.63 o 
  -3  17   3       20.10       27.35      6.62 o 
  -2  17   3       32.92       35.94      4.58 o 
  -1  17   3       18.72       19.13      4.80 o 
   0  17   3        2.20        4.26      2.63 o 
   1  17   3        0.65        2.32      2.01 o 
   2  17   3        0.27        5.14      4.65 o 
 -12   0   4        2.42        1.55      2.40 o 
 -11   0   4      251.44      205.76     12.08 o 
 -10   0   4      728.96      698.21     46.19 o 
  -9   0   4       83.79       87.27      9.87 o 
  -8   0   4      162.39      147.24      4.99 o 
  -7   0   4       30.71       36.26      2.19 o 
  -6   0   4      512.70      526.66      7.26 o 
  -5   0   4     2726.97     3010.78    118.02 o 
  -4   0   4     1429.89     1497.40     25.41 o 
  -3   0   4     2386.84     2217.44     56.05 o 
  -2   0   4       40.15       45.20      2.25 o 
  -1   0   4      497.51      500.89      8.91 o 
   0   0   4    12652.07    12743.56     99.59 o 
   1   0   4     1337.06     1405.42     11.54 o 
   2   0   4     5723.89     6167.09    228.68 o 
   3   0   4     5735.24     6104.79    210.40 o 
   4   0   4       90.18       93.29      2.71 o 
   5   0   4       53.43       61.45      4.88 o 
   6   0   4       97.99      106.00     11.89 o 
   7   0   4      139.86      126.15      8.67 o 
   8   0   4       48.41       47.24      5.34 o 
   9   0   4       42.97       47.47      7.36 o 
  10   0   4        1.53        2.25      2.17 o 
 -12   1   4       55.36       63.42      6.97 o 
 -11   1   4       54.23       56.11      6.20 o 
 -10   1   4      170.35      158.30      5.72 o 
  -9   1   4      292.74      267.66      8.97 o 
  -8   1   4      571.75      513.02     17.02 o 
  -7   1   4       35.58       43.50      1.67 o 
  -6   1   4       24.55       31.16      1.33 o 
  -5   1   4     3067.04     3314.74     44.98 o 
  -4   1   4      990.60      952.90     14.99 o 
  -3   1   4      222.02      172.29      4.02 o 
  -2   1   4      865.51      868.42     14.83 o 
  -1   1   4      475.67      481.97     11.33 o 
   0   1   4     6194.12     6255.50     59.98 o 
   1   1   4     6874.39     7188.57     49.46 o 
   2   1   4      252.41      248.01      4.51 o 
   3   1   4     1253.18     1299.54     25.09 o 
   4   1   4       17.17       16.77      1.20 o 
   5   1   4        1.33        3.36      0.90 o 
   6   1   4        2.16        3.68      1.00 o 
   7   1   4       15.64       24.62      3.49 o 
   8   1   4       11.85       16.82      2.93 o 
   9   1   4        9.40       15.00      2.81 o 
  10   1   4        1.43        4.06      2.75 o 
 -12   2   4        8.10       13.16      3.64 o 
 -11   2   4       39.67       34.88      6.81 o 
 -10   2   4       62.65       58.72      2.91 o 
  -9   2   4       48.94       44.36      2.37 o 
  -8   2   4       36.25       36.69      2.10 o 
  -7   2   4       88.09       73.07      2.43 o 
  -6   2   4      166.10      177.86      2.76 o 
  -5   2   4     1104.07     1193.34     19.12 o 
  -4   2   4        1.25        0.51      0.47 o 
  -3   2   4      107.43      103.94      2.47 o 
  -2   2   4     1512.74     1456.73     34.93 o 
  -1   2   4      830.17      826.11     26.59 o 
   0   2   4      679.75      694.52      8.30 o 
   1   2   4     5954.27     6308.98     20.10 o 
   2   2   4      868.87      922.27     24.11 o 
   3   2   4      135.59      140.77      5.68 o 
   4   2   4        0.48        1.53      0.79 o 
   5   2   4        1.38        2.67      0.69 o 
   6   2   4       23.02       28.35      2.83 o 
   7   2   4       27.30       29.46      3.03 o 
   8   2   4        0.07        2.19      1.15 o 
   9   2   4       23.35       28.12      3.87 o 
  10   2   4        0.17        2.76      1.50 o 
 -12   3   4       24.01       30.74      6.27 o 
 -11   3   4       18.31       26.97      3.60 o 
 -10   3   4        0.02        1.61      1.80 o 
  -9   3   4      419.78      386.33      7.87 o 
  -8   3   4      236.95      215.94      5.30 o 
  -7   3   4      161.37      152.82      3.63 o 
  -6   3   4       78.30       67.32      1.78 o 
  -5   3   4     2745.51     2944.21     47.67 o 
  -4   3   4       44.95       43.34      1.82 o 
  -3   3   4       25.75       30.01      1.40 o 
  -2   3   4      395.75      426.07     15.27 o 
  -1   3   4      251.96      286.64      9.95 o 
   0   3   4        7.53       10.60      0.66 o 
   1   3   4      353.03      353.72      3.53 o 
   2   3   4       52.60       57.77      2.55 o 
   3   3   4      600.28      613.92     17.44 o 
   4   3   4       54.16       56.83      2.16 o 
   5   3   4       68.52       66.85      3.05 o 
   6   3   4      112.85      101.03      4.27 o 
   7   3   4       72.75       67.05      3.67 o 
   8   3   4       75.69       63.68      3.69 o 
   9   3   4        0.26        5.52      2.52 o 
  10   3   4       36.03       50.27      4.54 o 
 -12   4   4        2.59        6.20      2.79 o 
 -11   4   4        3.59        7.18      1.61 o 
 -10   4   4        0.29        0.22      0.99 o 
  -9   4   4      354.66      334.90      6.83 o 
  -8   4   4      400.90      378.17     11.39 o 
  -7   4   4        0.13        1.00      0.55 o 
  -6   4   4      241.42      234.96      6.26 o 
  -5   4   4      167.92      155.92      4.96 o 
  -4   4   4       53.80       51.27      3.00 o 
  -3   4   4       35.27       44.98      2.06 o 
  -2   4   4      345.13      347.47      8.15 o 
  -1   4   4     1195.57     1175.66     21.25 o 
   0   4   4       51.35       58.48      1.48 o 
   1   4   4       54.35       56.88      2.75 o 
   2   4   4      365.99      362.46     15.94 o 
   3   4   4       32.96       34.36      2.33 o 
   4   4   4       40.96       36.52      2.40 o 
   5   4   4       36.62       31.48      2.29 o 
   6   4   4        5.57        6.35      1.50 o 
   7   4   4       33.87       39.76      3.53 o 
   8   4   4       30.33       31.82      3.42 o 
   9   4   4        2.67        6.98      1.51 o 
  10   4   4       13.65       19.22      3.07 o 
 -12   5   4       15.51       17.35      4.80 o 
 -11   5   4        1.41        6.04      2.26 o 
 -10   5   4        0.30        2.58      2.17 o 
  -9   5   4      468.52      443.76     12.12 o 
  -8   5   4      335.95      325.43      7.34 o 
  -7   5   4      109.49      103.81      3.02 o 
  -6   5   4        2.10        3.72      0.90 o 
  -5   5   4        8.12        5.58      0.99 o 
  -4   5   4      108.38      112.07      3.52 o 
  -3   5   4      168.31      166.80      5.08 o 
  -2   5   4     1238.25     1343.88     21.35 o 
  -1   5   4        3.30        4.28      0.73 o 
   0   5   4       36.63       40.59      1.95 o 
   1   5   4       28.55       38.07      2.05 o 
   2   5   4      144.65      145.94      5.02 o 
   3   5   4      193.48      196.18      6.18 o 
   4   5   4       11.87       12.42      1.87 o 
   5   5   4      162.90      147.32      4.90 o 
   6   5   4      124.35      118.41      4.67 o 
   7   5   4        2.61        6.35      1.55 o 
   8   5   4       16.40       21.01      2.79 o 
   9   5   4        3.40        5.12      1.50 o 
 -12   6   4        0.46        2.01      1.48 o 
 -11   6   4       14.42       14.39      3.10 o 
 -10   6   4        0.29        5.34      1.60 o 
  -9   6   4      321.38      307.32     34.07 o 
  -8   6   4      686.17      620.73     16.77 o 
  -7   6   4      324.07      306.38     14.51 o 
  -6   6   4        3.88        5.27      1.02 o 
  -5   6   4       71.50       76.87      3.27 o 
  -4   6   4      589.72      693.60     17.04 o 
  -3   6   4       93.35      122.08      3.60 o 
  -2   6   4       32.57       35.25      2.10 o 
  -1   6   4     1208.38     1341.68     17.69 o 
   0   6   4       40.36       39.53      1.61 o 
   1   6   4      164.30      165.64      5.51 o 
   2   6   4       50.78       48.53      1.69 o 
   3   6   4       40.18       41.49      2.55 o 
   4   6   4      461.69      451.48     10.92 o 
   5   6   4      170.01      155.91      5.44 o 
   6   6   4       29.80       31.15      2.81 o 
   7   6   4        4.74       10.85      2.54 o 
   8   6   4        0.72        4.99      2.29 o 
   9   6   4       13.87       17.38      2.38 o 
 -11   7   4        0.43        1.80      1.66 o 
 -10   7   4        2.66        4.69      1.80 o 
  -9   7   4       21.20       24.37      3.59 o 
  -8   7   4        6.21        8.91      2.40 o 
  -7   7   4     1996.42     1920.52     17.96 o 
  -6   7   4        2.76        4.73      1.28 o 
  -5   7   4      268.62      268.54      6.15 o 
  -4   7   4      535.32      529.99      9.78 o 
  -3   7   4      321.93      351.54     10.18 o 
  -2   7   4      515.39      613.07     23.29 o 
  -1   7   4      228.88      256.63      4.33 o 
   0   7   4       31.53       24.91      1.41 o 
   1   7   4      128.12      120.72      5.08 o 
   2   7   4      230.51      240.08      5.77 o 
   3   7   4        7.08       16.55      2.17 o 
   4   7   4      564.59      511.67     21.61 o 
   5   7   4       23.27       22.69      2.92 o 
   6   7   4        0.00        3.12      1.40 o 
   7   7   4       88.43       77.65      6.97 o 
   8   7   4        1.34        5.49      1.72 o 
   9   7   4       22.80       25.55      3.82 o 
 -11   8   4        9.19        9.76      2.98 o 
 -10   8   4       24.28       19.63      3.39 o 
  -9   8   4      149.09      143.90      7.17 o 
  -8   8   4       58.47       53.52      6.16 o 
  -7   8   4        0.01        1.45      1.17 o 
  -6   8   4      106.13       96.38      4.04 o 
  -5   8   4        2.09        1.23      0.90 o 
  -4   8   4      369.14      337.65      7.80 o 
  -3   8   4        2.49        3.34      0.82 o 
  -2   8   4      233.83      223.53      7.06 o 
  -1   8   4      447.26      459.51     10.50 o 
   0   8   4      283.45      273.90      3.84 o 
   1   8   4        0.32        1.54      0.66 o 
   2   8   4        1.55        2.39      1.15 o 
   3   8   4      150.90      136.71      5.12 o 
   4   8   4       43.27       42.66      3.06 o 
   5   8   4      143.75      137.08      6.50 o 
   6   8   4       32.17       37.46      3.30 o 
   7   8   4       26.03       27.89      3.20 o 
   8   8   4       52.54       50.80      4.79 o 
   9   8   4        0.22        3.97      1.99 o 
 -11   9   4       28.92       38.58      5.01 o 
 -10   9   4        0.93        1.44      1.78 o 
  -9   9   4       88.16       89.42      5.80 o 
  -8   9   4        0.74        3.07      1.73 o 
  -7   9   4       37.34       41.89      2.86 o 
  -6   9   4        0.01        0.72      0.95 o 
  -5   9   4      253.97      240.39      7.86 o 
  -4   9   4       77.55       73.36      2.85 o 
  -3   9   4      112.49      111.85      6.72 o 
  -2   9   4      157.60      141.47      3.64 o 
  -1   9   4        6.04        6.76      1.05 o 
   0   9   4      300.31      300.78      6.61 o 
   1   9   4        3.54        4.90      0.99 o 
   2   9   4      172.04      156.52      5.05 o 
   3   9   4      100.84       92.78      4.21 o 
   4   9   4        5.27        5.78      2.42 o 
   5   9   4        9.46       10.95      2.14 o 
   6   9   4       16.83       18.59      2.79 o 
   7   9   4        1.53        5.79      1.48 o 
   8   9   4        0.00        4.53      4.45 o 
 -10  10   4        2.20        4.63      1.32 o 
  -9  10   4        6.97       15.13      2.90 o 
  -8  10   4        6.55        7.74      2.12 o 
  -7  10   4      207.76      209.13      8.41 o 
  -6  10   4        4.81        7.35      1.63 o 
  -5  10   4       95.01       92.37      5.59 o 
  -4  10   4        0.04        2.44      0.82 o 
  -3  10   4      481.22      452.42     23.17 o 
  -2  10   4       54.97       51.76      2.35 o 
  -1  10   4       52.39       43.86      2.58 o 
   0  10   4       19.05       22.37      2.27 o 
   1  10   4      126.51      110.05      3.43 o 
   2  10   4       44.32       45.21      3.07 o 
   3  10   4      146.83      145.18      6.93 o 
   4  10   4        0.51        2.16      1.37 o 
   5  10   4        0.01        0.61      1.17 o 
   6  10   4        2.10        4.46      1.42 o 
   7  10   4       31.72       38.58      3.82 o 
   8  10   4        3.69        7.16      2.52 o 
 -10  11   4        0.95        7.09      1.80 o 
  -9  11   4        0.12        6.47      5.58 o 
  -8  11   4       13.05       17.78      3.15 o 
  -7  11   4       54.04       59.03      4.54 o 
  -6  11   4       58.37       57.78      3.44 o 
  -5  11   4       20.22       24.04      2.87 o 
  -4  11   4        8.06       10.44      1.51 o 
  -3  11   4        7.66        8.14      1.41 o 
  -2  11   4       73.26       61.61      2.72 o 
  -1  11   4       10.53       12.04      1.86 o 
   0  11   4        8.06        9.49      1.67 o 
   1  11   4        8.74       15.90      2.79 o 
   2  11   4      173.15      161.45      5.59 o 
   3  11   4       86.37       71.49      4.05 o 
   4  11   4       82.96       81.33      7.59 o 
   5  11   4        3.04        6.72      1.66 o 
   6  11   4        3.79        8.81      1.92 o 
   7  11   4        1.83        6.91      1.66 o 
  -9  12   4        1.57        4.42      1.90 o 
  -8  12   4        4.42        4.41      1.77 o 
  -7  12   4        0.19        4.45      1.58 o 
  -6  12   4       23.88       24.74      3.75 o 
  -5  12   4       69.47       65.13      3.94 o 
  -4  12   4       79.76       78.45      3.90 o 
  -3  12   4      306.95      264.52      7.45 o 
  -2  12   4       11.14       13.74      2.03 o 
  -1  12   4        0.40        2.27      1.07 o 
   0  12   4      116.67      105.96      7.51 o 
   1  12   4       16.57       20.11      4.22 o 
   2  12   4       84.20       84.70      6.39 o 
   3  12   4       37.96       40.88      3.79 o 
   4  12   4        1.47        4.83      1.45 o 
   5  12   4        0.15        2.68      1.16 o 
   6  12   4        0.43        2.01      1.10 o 
   7  12   4        1.82        2.57      1.46 o 
  -8  13   4        0.00        1.43      1.33 o 
  -7  13   4        2.90        8.41      3.76 o 
  -6  13   4        6.13        7.55      2.21 o 
  -5  13   4        8.48        8.61      1.69 o 
  -4  13   4        7.21        4.08      1.24 o 
  -3  13   4        4.14        5.01      1.86 o 
  -2  13   4       12.85       15.48      2.12 o 
  -1  13   4       62.72       58.38      6.11 o 
   0  13   4        6.98        9.78      1.79 o 
   1  13   4      227.90      199.28     18.78 o 
   2  13   4       45.64       47.14      4.01 o 
   3  13   4        0.29        1.36      1.34 o 
   4  13   4        5.27        5.71      1.54 o 
   5  13   4        0.39        3.31      1.63 o 
   6  13   4        2.78        2.25      1.40 o 
  -8  14   4       32.28       34.93      4.57 o 
  -7  14   4       21.45       23.31      3.72 o 
  -6  14   4        0.00        2.71      1.48 o 
  -5  14   4       21.55       23.71      4.38 o 
  -4  14   4        2.15        3.72      2.28 o 
  -3  14   4       11.81        9.13      2.36 o 
  -2  14   4       64.02       60.83      4.46 o 
  -1  14   4        6.03        7.12      1.57 o 
   0  14   4        0.27        2.01      1.42 o 
   1  14   4       13.48       12.97      2.57 o 
   2  14   4      107.88       99.06      5.99 o 
   3  14   4       30.02       36.35      4.52 o 
   4  14   4        0.09        2.21      2.40 o 
   5  14   4       11.00       13.71      2.15 o 
  -7  15   4       10.63       14.03      4.30 o 
  -6  15   4        6.46       11.42      2.29 o 
  -5  15   4       22.44       29.04      5.73 o 
  -4  15   4        8.42        8.85      2.16 o 
  -3  15   4        1.33        4.42      2.09 o 
  -2  15   4       12.64       10.80      2.46 o 
  -1  15   4       31.07       29.35      3.12 o 
   0  15   4       22.39       22.32      3.09 o 
   1  15   4        0.08        5.96      2.94 o 
   2  15   4        6.40       10.54      5.11 o 
   3  15   4        4.03        8.49      4.22 o 
   4  15   4        2.38        6.26      3.14 o 
   5  15   4       25.06       35.83      4.80 o 
  -6  16   4        4.43       10.22      3.95 o 
  -5  16   4        4.03        5.73      2.79 o 
  -4  16   4        6.08        7.95      2.03 o 
  -3  16   4        3.33        5.71      2.56 o 
  -2  16   4        9.26        9.05      3.41 o 
  -1  16   4        0.01        2.63      1.94 o 
   0  16   4        6.41       13.87      2.43 o 
   1  16   4        0.03        3.07      1.31 o 
   2  16   4        1.14        4.91      1.66 o 
   3  16   4       10.72       12.28      2.49 o 
  -4  17   4        2.50        4.57      2.56 o 
  -3  17   4        0.12        3.61      1.73 o 
  -2  17   4        0.67        4.84      2.05 o 
  -1  17   4        3.58        3.64      2.25 o 
   0  17   4        3.50       10.69      3.18 o 
   1  17   4        3.84        6.87      3.37 o 
   2  17   4        6.69       11.19      5.30 o 
 -12   1   5        4.09        4.57      1.65 o 
 -11   1   5        1.29        4.27      1.58 o 
 -10   1   5        4.40        9.85      1.62 o 
  -9   1   5       10.82       17.78      2.10 o 
  -8   1   5      805.17      790.00     16.17 o 
  -7   1   5       23.09       23.54      2.04 o 
  -6   1   5      312.43      317.83     10.04 o 
  -5   1   5      643.00      687.27     15.47 o 
  -4   1   5      234.10      237.19      3.72 o 
  -3   1   5      152.83      146.20      3.87 o 
  -2   1   5      156.59      138.46      5.37 o 
  -1   1   5        0.44        1.85      0.52 o 
   0   1   5       97.35       89.28      2.78 o 
   1   1   5      191.24      188.95      3.79 o 
   2   1   5     2024.33     1994.60     32.86 o 
   3   1   5     2097.72     2130.86     32.58 o 
   4   1   5       15.49       19.72      3.31 o 
   5   1   5       39.23       35.75      2.12 o 
   6   1   5       22.95       21.74      2.55 o 
   7   1   5       72.79       67.59      4.68 o 
   8   1   5       42.29       45.02      3.87 o 
   9   1   5       15.51       24.63      3.67 o 
 -12   2   5       35.32       26.41      6.04 o 
 -11   2   5       13.61       12.31      2.07 o 
 -10   2   5       24.28       22.69      2.34 o 
  -9   2   5       42.46       47.75      2.40 o 
  -8   2   5      671.28      641.95     24.36 o 
  -7   2   5      739.98      719.47     22.38 o 
  -6   2   5       55.81       76.29      2.43 o 
  -5   2   5      162.52      174.04      3.44 o 
  -4   2   5     3353.83     3580.96     93.17 o 
  -3   2   5      621.36      614.24     18.93 o 
  -2   2   5       44.30       42.27      2.35 o 
  -1   2   5      321.91      328.56     12.72 o 
   0   2   5      555.16      614.70      7.60 o 
   1   2   5      286.33      318.97      4.73 o 
   2   2   5      753.87      736.48      9.01 o 
   3   2   5     1460.94     1497.81     41.38 o 
   4   2   5       42.19       43.01      2.62 o 
   5   2   5       72.64       62.08      3.35 o 
   6   2   5       42.20       46.41      3.14 o 
   7   2   5       10.99       18.53      2.57 o 
   8   2   5        0.85        2.16      1.60 o 
   9   2   5        1.46        3.74      1.67 o 
 -12   3   5        0.08        3.18      2.09 o 
 -11   3   5       33.48       37.43      3.28 o 
 -10   3   5      109.64      104.22      3.92 o 
  -9   3   5       11.58       13.43      1.87 o 
  -8   3   5      116.39      115.30      6.19 o 
  -7   3   5       53.94       46.76      2.64 o 
  -6   3   5        3.95        3.67      0.74 o 
  -5   3   5        1.76        0.12      0.61 o 
  -4   3   5     1298.97     1398.55     40.42 o 
  -3   3   5      156.52      188.99      4.61 o 
  -2   3   5       96.61       84.22      1.96 o 
  -1   3   5        3.64        3.54      0.53 o 
   0   3   5      185.91      170.97      4.35 o 
   1   3   5     1135.72     1234.14     14.77 o 
   2   3   5       40.59       33.39      1.82 o 
   3   3   5      144.32      146.06      5.81 o 
   4   3   5       11.48       10.08      1.56 o 
   5   3   5      207.93      188.95     14.95 o 
   6   3   5       55.26       47.46      3.14 o 
   7   3   5       17.36       20.19      2.64 o 
   8   3   5        5.14        9.08      1.91 o 
   9   3   5        0.45        5.60      1.96 o 
 -12   4   5       15.36       22.12      3.46 o 
 -11   4   5       39.44       45.84      4.40 o 
 -10   4   5       12.22        9.35      1.78 o 
  -9   4   5      187.35      171.14      8.99 o 
  -8   4   5      246.52      232.95     10.65 o 
  -7   4   5       57.08       57.97      2.31 o 
  -6   4   5       65.92       57.52      2.49 o 
  -5   4   5      118.71      140.03      3.96 o 
  -4   4   5       21.93       15.02      2.30 o 
  -3   4   5     1030.87     1051.62     36.34 o 
  -2   4   5      472.15      473.41     11.32 o 
  -1   4   5      326.56      354.12     11.30 o 
   0   4   5      268.46      265.70      6.16 o 
   1   4   5       21.44       22.64      1.19 o 
   2   4   5        2.84        3.02      0.63 o 
   3   4   5       82.76       80.34      3.25 o 
   4   4   5        0.20        0.77      0.87 o 
   5   4   5        0.96        1.11      0.91 o 
   6   4   5       86.58       77.85      6.04 o 
   7   4   5        5.91        5.44      1.57 o 
   8   4   5        9.58       12.92      2.10 o 
   9   4   5        0.00        1.66      2.40 o 
 -12   5   5        1.20        6.89      1.68 o 
 -11   5   5        9.99       15.98      3.11 o 
 -10   5   5      128.89      109.90      6.29 o 
  -9   5   5        7.69       12.68      2.37 o 
  -8   5   5        0.06        2.52      0.92 o 
  -7   5   5      458.77      437.91      8.98 o 
  -6   5   5      792.46      787.63     18.27 o 
  -5   5   5        0.16        0.56      0.69 o 
  -4   5   5     1041.95     1110.49     26.96 o 
  -3   5   5      469.06      486.32     18.52 o 
  -2   5   5      456.13      498.92     13.35 o 
  -1   5   5     1250.89     1332.31     24.69 o 
   0   5   5      375.47      377.05      9.58 o 
   1   5   5       66.33       65.05      4.11 o 
   2   5   5      623.85      583.47      8.48 o 
   3   5   5       59.37       52.94      4.11 o 
   4   5   5       24.20       29.18      2.54 o 
   5   5   5       65.77       68.04      3.49 o 
   6   5   5        2.08        3.55      2.10 o 
   7   5   5        4.07        8.59      1.80 o 
   8   5   5        2.00        6.82      1.93 o 
   9   5   5        0.03        3.90      2.38 o 
 -12   6   5        0.66        0.65      1.34 o 
 -11   6   5        9.48       12.85      2.68 o 
 -10   6   5       32.37       34.07      4.30 o 
  -9   6   5       13.98       22.92      5.19 o 
  -8   6   5      957.20      869.66     31.69 o 
  -7   6   5        5.30        4.75      1.48 o 
  -6   6   5       10.20       11.71      1.78 o 
  -5   6   5      114.28      130.37      4.30 o 
  -4   6   5      482.92      507.37     22.23 o 
  -3   6   5       35.22       42.85      2.66 o 
  -2   6   5       27.34       39.97      1.74 o 
  -1   6   5      743.83      752.96     13.48 o 
   0   6   5        9.68       11.91      1.01 o 
   1   6   5      493.72      549.24     17.67 o 
   2   6   5      114.60       92.76      3.64 o 
   3   6   5       18.11       16.71      2.17 o 
   4   6   5       55.89       54.17      3.15 o 
   5   6   5        2.35        3.92      1.34 o 
   6   6   5       42.29       45.68      3.26 o 
   7   6   5       22.02       22.60      2.94 o 
   8   6   5        9.50       14.53      2.23 o 
   9   6   5        0.00        0.72      1.23 o 
 -11   7   5        4.22        8.34      2.67 o 
 -10   7   5       38.71       43.84      5.01 o 
  -9   7   5       10.78       19.59      3.31 o 
  -8   7   5       71.98       64.84      3.02 o 
  -7   7   5      257.03      235.70      7.80 o 
  -6   7   5        0.13        1.02      0.97 o 
  -5   7   5      138.92      136.32      4.77 o 
  -4   7   5       73.06       62.81      2.94 o 
  -3   7   5      467.55      499.24     19.36 o 
  -2   7   5      369.98      358.92      8.50 o 
  -1   7   5      239.41      241.85      6.43 o 
   0   7   5        0.25        0.89      0.36 o 
   1   7   5      647.16      668.20     13.89 o 
   2   7   5      196.39      190.36      8.16 o 
   3   7   5      230.75      210.90      5.91 o 
   4   7   5       99.18      108.65      4.50 o 
   5   7   5      175.33      169.60      5.80 o 
   6   7   5       16.82       27.36      3.10 o 
   7   7   5        2.09        3.43      1.94 o 
   8   7   5        1.11        3.90      1.27 o 
 -11   8   5       13.37       14.56      2.62 o 
 -10   8   5       15.30       18.31      3.52 o 
  -9   8   5       27.14       40.30      4.78 o 
  -8   8   5        0.01        1.15      1.21 o 
  -7   8   5        0.00        2.16      1.39 o 
  -6   8   5      157.88      145.89      5.05 o 
  -5   8   5       23.43       27.33      2.63 o 
  -4   8   5        2.43        4.47      1.25 o 
  -3   8   5       78.26       75.42      2.73 o 
  -2   8   5       71.80       69.77      2.53 o 
  -1   8   5       83.88       81.90      2.25 o 
   0   8   5       49.85       42.65      2.67 o 
   1   8   5       19.46       18.73      3.37 o 
   2   8   5       14.40       19.04      2.29 o 
   3   8   5       16.86       14.00      2.23 o 
   4   8   5        4.24        6.15      1.64 o 
   5   8   5       58.98       57.71      3.70 o 
   6   8   5        0.10        3.07      1.31 o 
   7   8   5        4.67        6.47      2.23 o 
   8   8   5       37.01       43.03      3.76 o 
 -11   9   5        2.58        2.17      1.50 o 
 -10   9   5        4.00        5.80      1.76 o 
  -9   9   5       80.90       87.24      6.20 o 
  -8   9   5        0.10        0.15      1.38 o 
  -7   9   5        1.54        4.19      1.32 o 
  -6   9   5       85.42       85.97      4.03 o 
  -5   9   5       68.06       61.65      4.64 o 
  -4   9   5      167.04      145.08     10.67 o 
  -3   9   5        6.52        7.68      1.63 o 
  -2   9   5        0.59        3.57      0.94 o 
  -1   9   5      116.91      101.55      5.16 o 
   0   9   5        3.99        4.60      1.00 o 
   1   9   5       56.39       47.17      2.89 o 
   2   9   5        4.41        4.82      1.45 o 
   3   9   5       10.70       15.26      2.37 o 
   4   9   5       25.07       30.18      3.25 o 
   5   9   5       10.32       15.52      2.43 o 
   6   9   5       19.25       23.97      2.98 o 
   7   9   5       11.86       16.43      2.53 o 
   8   9   5       10.66       12.94      3.03 o 
 -10  10   5       11.23       12.09      2.27 o 
  -9  10   5        7.38       15.54      2.70 o 
  -8  10   5        2.33        4.53      1.63 o 
  -7  10   5       38.33       46.69      3.79 o 
  -6  10   5        1.11        1.92      1.19 o 
  -5  10   5       34.18       37.92      3.26 o 
  -4  10   5       54.09       54.85      2.67 o 
  -3  10   5      382.80      357.15      6.36 o 
  -2  10   5        4.81        7.05      1.18 o 
  -1  10   5       24.94       24.08      2.18 o 
   0  10   5        5.25        4.64      1.00 o 
   1  10   5       66.59       59.47      3.31 o 
   2  10   5       77.63       65.84      3.65 o 
   3  10   5      199.92      187.18      6.23 o 
   4  10   5        8.64       15.02      2.45 o 
   5  10   5       28.31       32.78      3.60 o 
   6  10   5       74.92       76.99      4.34 o 
   7  10   5       10.24       12.63      2.24 o 
 -10  11   5       14.93       22.87      3.62 o 
  -9  11   5        0.40        0.81      1.22 o 
  -8  11   5        6.62       16.16      2.90 o 
  -7  11   5       19.61       25.11      3.11 o 
  -6  11   5       59.99       52.39      3.37 o 
  -5  11   5        1.28        6.48      1.43 o 
  -4  11   5      881.04      737.04     30.13 o 
  -3  11   5       81.24       70.21      4.03 o 
  -2  11   5      128.25      107.79      7.19 o 
  -1  11   5      117.97      100.03      4.11 o 
   0  11   5       10.97       13.68      1.89 o 
   1  11   5      626.20      552.96     11.60 o 
   2  11   5       45.44       49.82      3.39 o 
   3  11   5       37.72       44.07      3.84 o 
   4  11   5        0.75        3.66      1.49 o 
   5  11   5       72.15       69.19      4.20 o 
   6  11   5        1.19        1.10      1.25 o 
   7  11   5        4.69        6.18      1.65 o 
  -9  12   5        0.09        3.08      1.23 o 
  -8  12   5       30.56       39.28      4.72 o 
  -7  12   5       46.12       45.57      5.09 o 
  -6  12   5        1.82        5.42      1.81 o 
  -5  12   5       88.11       72.24      3.84 o 
  -4  12   5       10.43       13.78      1.67 o 
  -3  12   5       36.96       31.59      3.01 o 
  -2  12   5        2.82        3.11      1.24 o 
  -1  12   5        0.00        0.25      1.83 o 
   0  12   5       88.72       95.82      5.85 o 
   1  12   5       74.01       61.24      7.43 o 
   2  12   5      108.64       97.83      6.65 o 
   3  12   5      174.53      142.47      5.73 o 
   4  12   5        0.02        3.06      1.46 o 
   5  12   5        1.65        7.55      1.59 o 
   6  12   5        0.22        2.15      2.19 o 
  -8  13   5       10.13       16.83      2.95 o 
  -7  13   5        8.43       10.94      2.75 o 
  -6  13   5       23.81       29.20      3.19 o 
  -5  13   5        7.88        9.59      1.87 o 
  -4  13   5        7.16        7.20      2.14 o 
  -3  13   5        3.98        4.88      1.30 o 
  -2  13   5        1.89        5.89      1.47 o 
  -1  13   5        0.50       -0.08      0.94 o 
   0  13   5        2.85        2.41      3.10 o 
   1  13   5       82.49       63.40      6.31 o 
   2  13   5       13.09       21.11      4.30 o 
   3  13   5       16.35       24.15      3.13 o 
   4  13   5        0.60        5.23      1.69 o 
   5  13   5        0.26        1.89      1.32 o 
   6  13   5        3.38        7.60      2.77 o 
  -8  14   5        0.11        2.93      2.44 o 
  -7  14   5        1.74        5.17      1.69 o 
  -6  14   5        6.71        6.29      1.91 o 
  -5  14   5       25.24       26.66      2.93 o 
  -4  14   5       12.61       14.32      2.68 o 
  -3  14   5       21.74       14.86      3.01 o 
  -2  14   5       18.93       22.62      2.69 o 
  -1  14   5        4.41       10.81      3.10 o 
   0  14   5        0.09        1.99      1.23 o 
   1  14   5       12.95       14.18      2.81 o 
   2  14   5      149.13      146.97      7.39 o 
   3  14   5        0.88        3.75      1.32 o 
   4  14   5       26.47       33.21      3.64 o 
   5  14   5        5.87        3.90      3.72 o 
  -7  15   5        0.15        1.66      3.45 o 
  -6  15   5        0.89        4.21      2.13 o 
  -5  15   5        6.82       10.30      2.34 o 
  -4  15   5        0.79        3.17      1.50 o 
  -3  15   5        0.00        1.78      1.50 o 
  -2  15   5       12.86       17.88      3.00 o 
  -1  15   5        1.84        4.45      1.48 o 
   0  15   5        0.16        2.06      1.40 o 
   1  15   5        0.01        2.47      1.50 o 
   2  15   5        2.31        4.08      1.40 o 
   3  15   5        1.75        3.65      1.51 o 
   4  15   5        0.24        4.46      1.56 o 
  -5  16   5        1.37        4.96      2.48 o 
  -4  16   5        0.78        7.40      1.83 o 
  -3  16   5        0.41        1.79      1.69 o 
  -2  16   5        1.58        3.92      2.67 o 
  -1  16   5        0.42        2.56      2.25 o 
   0  16   5       10.95       14.48      4.07 o 
   1  16   5        0.99        1.78      1.55 o 
   2  16   5        0.00        3.77      1.50 o 
   3  16   5        0.01        0.89      1.33 o 
  -3  17   5        6.30        6.96      2.15 o 
  -2  17   5       18.36       22.54      4.96 o 
  -1  17   5       31.69       31.05      5.96 o 
   0  17   5        6.02        4.88      3.10 o 
   1  17   5        0.42        3.68      2.56 o 
 -12   0   6        9.03       13.32      3.79 o 
 -11   0   6       14.80       18.11      3.02 o 
 -10   0   6      130.48      123.97     20.56 o 
  -9   0   6      436.18      393.06     18.20 o 
  -8   0   6      286.99      245.84     33.11 o 
  -7   0   6      355.34      349.10     15.22 o 
  -6   0   6      184.75      190.70     11.31 o 
  -5   0   6      758.28      703.41     31.50 o 
  -4   0   6     2384.69     2524.66     64.41 o 
  -3   0   6      191.35      193.22      4.31 o 
  -2   0   6      450.42      424.22     32.80 o 
  -1   0   6       23.70       43.91      3.25 o 
   0   0   6      408.27      466.12      9.83 o 
   1   0   6     1135.60     1162.30     14.79 o 
   2   0   6      558.98      545.94     23.31 o 
   3   0   6     1836.32     1803.75     23.39 o 
   4   0   6        4.05        4.48      1.60 o 
   5   0   6       82.23       81.25      4.45 o 
   6   0   6        2.24       10.22      3.33 o 
   7   0   6       24.39       17.66      4.49 o 
   8   0   6        0.82       10.61      3.18 o 
   9   0   6       33.71       37.87      6.81 o 
 -12   1   6        9.70       12.66      2.82 o 
 -11   1   6       30.91       37.00      3.44 o 
 -10   1   6       22.71       25.60      2.52 o 
  -9   1   6      383.53      337.39     15.26 o 
  -8   1   6      206.14      184.49      6.96 o 
  -7   1   6        7.46        6.80      1.23 o 
  -6   1   6       45.82       28.25      1.75 o 
  -5   1   6      523.44      577.46     12.33 o 
  -4   1   6     2004.16     2125.45     61.87 o 
  -3   1   6      796.49      841.58     14.41 o 
  -2   1   6      291.48      288.74      4.38 o 
  -1   1   6      412.67      432.89     10.30 o 
   0   1   6     2356.17     2448.11     58.31 o 
   1   1   6     3635.28     3809.91     25.51 o 
   2   1   6     3668.20     3665.30     63.27 o 
   3   1   6      269.68      247.54      5.96 o 
   4   1   6       50.78       46.93      2.30 o 
   5   1   6      239.90      205.69      7.26 o 
   6   1   6        0.04        2.60      1.28 o 
   7   1   6        1.64        4.00      1.91 o 
   8   1   6        0.28        2.17      2.56 o 
   9   1   6        4.83       10.67      2.08 o 
 -12   2   6        1.38        4.48      1.21 o 
 -11   2   6       37.20       42.06      3.54 o 
 -10   2   6      154.59      142.23      8.25 o 
  -9   2   6       14.59       18.46      2.24 o 
  -8   2   6       33.34       36.07      2.48 o 
  -7   2   6        0.57        0.61      0.66 o 
  -6   2   6      108.06       95.25      2.90 o 
  -5   2   6       11.26       18.31      1.51 o 
  -4   2   6      567.00      606.65     20.00 o 
  -3   2   6        9.44        7.24      3.37 o 
  -2   2   6      280.90      272.64     10.00 o 
  -1   2   6      246.05      220.85      5.22 o 
   0   2   6        0.26        0.79      0.42 o 
   1   2   6      113.73      114.73      2.01 o 
   2   2   6     2876.69     2898.55     24.71 o 
   3   2   6      471.63      471.15      8.34 o 
   4   2   6       71.61       59.90      6.00 o 
   5   2   6        8.96       11.46      2.15 o 
   6   2   6        1.21        3.89      1.31 o 
   7   2   6        3.38        8.11      2.71 o 
   8   2   6       14.03       18.20      3.13 o 
   9   2   6        0.23        2.57      2.36 o 
 -12   3   6        0.49        4.64      1.53 o 
 -11   3   6        2.69        5.96      1.47 o 
 -10   3   6        1.23        1.86      1.00 o 
  -9   3   6        1.82        0.10      0.91 o 
  -8   3   6      377.44      351.41     17.49 o 
  -7   3   6       15.98       12.35      1.48 o 
  -6   3   6        6.23        6.19      1.06 o 
  -5   3   6      152.74      175.91      4.50 o 
  -4   3   6      424.46      494.61     11.70 o 
  -3   3   6      266.01      296.16      7.42 o 
  -2   3   6        1.62        1.98      0.51 o 
  -1   3   6        8.82       11.02      1.03 o 
   0   3   6     1686.07     1818.54     31.60 o 
   1   3   6      218.80      248.51      3.37 o 
   2   3   6        2.35        3.78      0.77 o 
   3   3   6      235.79      215.10      8.06 o 
   4   3   6      211.56      197.74      7.46 o 
   5   3   6      197.63      165.37      6.90 o 
   6   3   6       10.48       12.30      2.13 o 
   7   3   6       33.86       38.01      3.59 o 
   8   3   6        1.23        3.81      2.94 o 
   9   3   6        9.23        8.63      2.27 o 
 -12   4   6        3.44        5.92      1.94 o 
 -11   4   6        5.12        6.56      1.48 o 
 -10   4   6        7.68       10.60      1.59 o 
  -9   4   6        9.56       12.23      2.06 o 
  -8   4   6       69.18       67.61      2.76 o 
  -7   4   6      157.74      145.87      3.75 o 
  -6   4   6       13.38       17.03      1.78 o 
  -5   4   6      545.02      540.74     14.43 o 
  -4   4   6       76.91       77.28      5.20 o 
  -3   4   6      206.30      224.83      5.48 o 
  -2   4   6      596.74      609.72     21.72 o 
  -1   4   6       66.98       55.63      3.13 o 
   0   4   6      741.04      773.49     11.16 o 
   1   4   6       19.22       19.56      0.99 o 
   2   4   6       10.09       17.42      2.23 o 
   3   4   6      181.80      168.47      5.63 o 
   4   4   6      213.93      187.06      7.16 o 
   5   4   6      107.26       95.53      5.47 o 
   6   4   6       27.95       31.87      3.35 o 
   7   4   6        6.52       12.10      2.19 o 
   8   4   6        1.08        5.78      1.47 o 
   9   4   6       14.37       18.66      3.08 o 
 -12   5   6        0.07        1.46      2.67 o 
 -11   5   6        0.04        1.60      2.98 o 
 -10   5   6        0.22        1.82      1.15 o 
  -9   5   6       14.26       17.53      1.89 o 
  -8   5   6      311.31      285.22      8.90 o 
  -7   5   6      185.04      167.09      6.87 o 
  -6   5   6      870.52      773.34      9.30 o 
  -5   5   6      122.51      109.13      5.31 o 
  -4   5   6       59.86       61.71      2.83 o 
  -3   5   6      166.63      199.42      4.90 o 
  -2   5   6      186.75      188.32      7.61 o 
  -1   5   6     1238.44     1298.10     31.88 o 
   0   5   6       69.76       69.59      3.51 o 
   1   5   6      124.12      135.14      5.13 o 
   2   5   6      218.45      202.45      5.27 o 
   3   5   6       33.14       30.01      2.54 o 
   4   5   6       99.40      105.33      4.27 o 
   5   5   6       23.07       26.44      2.85 o 
   6   5   6       17.00       24.01      3.91 o 
   7   5   6       33.75       33.79      3.63 o 
   8   5   6        5.36        9.36      1.84 o 
 -12   6   6        3.02        9.47      3.52 o 
 -11   6   6        0.05        4.98      1.58 o 
 -10   6   6        0.64        3.45      1.39 o 
  -9   6   6        0.19        3.72      0.87 o 
  -8   6   6     1018.16      923.88     22.18 o 
  -7   6   6      678.39      634.12     14.28 o 
  -6   6   6      229.07      221.00      5.98 o 
  -5   6   6       22.82       29.29      2.77 o 
  -4   6   6      295.18      291.41     11.46 o 
  -3   6   6      269.10      288.60     15.36 o 
  -2   6   6     1122.74     1203.34     30.03 o 
  -1   6   6       14.56       12.99      1.13 o 
   0   6   6      316.85      312.42      6.25 o 
   1   6   6       45.36       39.38      2.41 o 
   2   6   6       53.34       47.35      2.77 o 
   3   6   6      140.15      126.45      4.77 o 
   4   6   6       19.32       18.10      2.38 o 
   5   6   6      373.89      353.87     10.68 o 
   6   6   6       10.16       14.11      3.26 o 
   7   6   6       13.58       15.20      2.50 o 
   8   6   6       16.36       23.76      2.86 o 
 -11   7   6        4.84        5.86      1.76 o 
 -10   7   6        3.01        4.98      1.65 o 
  -9   7   6       20.86       29.72      2.63 o 
  -8   7   6       62.10       55.92      4.43 o 
  -7   7   6      136.80      129.03      4.98 o 
  -6   7   6      757.81      709.82     30.78 o 
  -5   7   6        3.68        2.74      1.10 o 
  -4   7   6       13.67       17.35      2.00 o 
  -3   7   6      469.67      447.99     12.69 o 
  -2   7   6       16.29       20.58      1.33 o 
  -1   7   6      491.26      490.71     10.26 o 
   0   7   6      275.51      256.60     11.67 o 
   1   7   6       48.25       45.02      4.13 o 
   2   7   6        7.93        7.02      1.67 o 
   3   7   6        5.07        7.04      1.70 o 
   4   7   6        3.73        6.23      1.96 o 
   5   7   6      173.41      154.73      6.41 o 
   6   7   6        1.31        1.06      3.45 o 
   7   7   6        4.53        5.67      2.10 o 
   8   7   6        2.25        4.97      1.68 o 
 -11   8   6        9.15       13.28      2.70 o 
 -10   8   6       22.85       26.90      3.99 o 
  -9   8   6       10.96       11.79      2.45 o 
  -8   8   6      100.20      104.54      4.63 o 
  -7   8   6      175.88      162.51      5.65 o 
  -6   8   6       30.49       32.31      3.09 o 
  -5   8   6       32.18       32.16      2.87 o 
  -4   8   6       49.65       45.74      2.72 o 
  -3   8   6      303.67      295.78     11.45 o 
  -2   8   6       47.33       51.75      2.62 o 
  -1   8   6      249.42      245.90     11.20 o 
   0   8   6      170.19      171.66      7.78 o 
   1   8   6      184.15      180.95      7.29 o 
   2   8   6       81.33       77.13      3.78 o 
   3   8   6       85.85       74.28      3.83 o 
   4   8   6        3.72        5.56      1.68 o 
   5   8   6        0.01        3.20      1.27 o 
   6   8   6       92.53       85.34      4.44 o 
   7   8   6        2.23        4.03      2.48 o 
   8   8   6       54.95       57.49      4.00 o 
 -11   9   6        0.03        0.86      1.47 o 
 -10   9   6       83.72       89.66      8.56 o 
  -9   9   6       27.31       30.77      4.22 o 
  -8   9   6       29.66       33.02      3.34 o 
  -7   9   6       28.65       25.02      2.95 o 
  -6   9   6        4.72        6.31      1.54 o 
  -5   9   6       94.18       81.98      3.86 o 
  -4   9   6      222.01      196.51      6.83 o 
  -3   9   6      241.24      205.10      4.77 o 
  -2   9   6      124.63      118.19      6.48 o 
  -1   9   6      123.07      118.22      4.92 o 
   0   9   6        0.01        1.97      1.05 o 
   1   9   6      157.12      149.54      5.07 o 
   2   9   6       52.16       49.50      3.18 o 
   3   9   6      139.16      130.89      5.22 o 
   4   9   6        0.00        4.18      1.44 o 
   5   9   6        7.03       10.51      2.02 o 
   6   9   6        0.33        6.03      1.28 o 
   7   9   6        5.28       13.10      2.63 o 
 -10  10   6        0.11        3.55      1.39 o 
  -9  10   6        2.10        3.54      1.63 o 
  -8  10   6       49.66       51.91      3.34 o 
  -7  10   6        8.35       13.98      2.28 o 
  -6  10   6       88.81       78.27      3.97 o 
  -5  10   6       16.51       18.56      2.48 o 
  -4  10   6      194.89      177.50      4.76 o 
  -3  10   6       85.56       75.13      2.99 o 
  -2  10   6       32.29       36.67      4.23 o 
  -1  10   6       31.26       29.00      2.73 o 
   0  10   6        3.96        4.82      1.33 o 
   1  10   6        5.67        9.19      1.82 o 
   2  10   6      189.66      164.00      5.75 o 
   3  10   6       57.09       55.64      3.59 o 
   4  10   6      152.16      140.99      6.45 o 
   5  10   6       19.64       23.92      3.01 o 
   6  10   6        9.49       17.66      2.55 o 
   7  10   6        0.07        3.26      2.16 o 
 -10  11   6        0.58        1.47      1.33 o 
  -9  11   6        0.42        1.07      1.19 o 
  -8  11   6        0.00        2.86      1.54 o 
  -7  11   6        3.14        4.87      1.30 o 
  -6  11   6        3.32        5.86      1.60 o 
  -5  11   6       32.66       40.65      3.96 o 
  -4  11   6        0.01        3.55      1.73 o 
  -3  11   6       15.14       14.61      2.23 o 
  -2  11   6        5.58        5.61      1.45 o 
  -1  11   6        4.35        5.45      2.11 o 
   0  11   6       16.41       21.27      2.53 o 
   1  11   6        3.74        7.03      1.77 o 
   2  11   6       10.50       10.76      2.15 o 
   3  11   6       82.43       80.71      4.35 o 
   4  11   6       49.82       53.96      4.11 o 
   5  11   6       12.75       14.27      2.28 o 
   6  11   6       14.00       20.11      2.82 o 
  -9  12   6        3.69        2.21      1.40 o 
  -8  12   6        2.29        9.07      2.15 o 
  -7  12   6        5.54       11.23      1.93 o 
  -6  12   6        2.98        3.30      1.21 o 
  -5  12   6       72.79       50.33      3.26 o 
  -4  12   6      175.07      181.52      7.32 o 
  -3  12   6        0.21        3.41      1.28 o 
  -2  12   6      197.47      177.43      8.83 o 
  -1  12   6       13.35       18.02      6.16 o 
   0  12   6        6.57        4.18      1.88 o 
   1  12   6       59.09       55.15      3.51 o 
   2  12   6       32.75       40.19      3.85 o 
   3  12   6       12.16       13.87      2.27 o 
   4  12   6        0.43        3.93      1.38 o 
   5  12   6        3.56        5.58      1.46 o 
   6  12   6        0.26        2.33      1.25 o 
  -8  13   6        8.20       15.65      2.83 o 
  -7  13   6        5.43        8.48      2.19 o 
  -6  13   6       25.07       25.82      3.06 o 
  -5  13   6       10.40       14.72      2.63 o 
  -4  13   6       18.32       18.83      2.51 o 
  -3  13   6        2.02        2.57      1.21 o 
  -2  13   6       51.99       48.82      3.30 o 
  -1  13   6       51.78       54.45     10.45 o 
   0  13   6       88.72       81.29      8.67 o 
   1  13   6        3.60        9.59      2.83 o 
   2  13   6       61.60       56.73      3.64 o 
   3  13   6       43.91       43.73      3.66 o 
   4  13   6        0.04        1.29      0.99 o 
   5  13   6        0.00        4.37      1.30 o 
  -8  14   6       21.58       34.04      4.44 o 
  -7  14   6        9.10       15.02      3.18 o 
  -6  14   6        1.03        1.53      1.68 o 
  -5  14   6        0.07        0.74      1.37 o 
  -4  14   6        3.04        3.42      1.62 o 
  -3  14   6        0.20        2.67      1.31 o 
  -2  14   6        9.48       13.50      2.10 o 
  -1  14   6        0.02        3.79      1.46 o 
   0  14   6       11.23       12.37      4.41 o 
   1  14   6        4.55       10.93      2.30 o 
   2  14   6        9.25       10.90      2.40 o 
   3  14   6       48.85       49.37      3.64 o 
   4  14   6       27.33       30.42      3.36 o 
  -7  15   6        8.91       16.77      2.94 o 
  -6  15   6        0.16        1.67      2.13 o 
  -5  15   6        9.87       11.65      5.15 o 
  -4  15   6        9.80       11.48      2.49 o 
  -3  15   6        5.25        7.39      3.41 o 
  -2  15   6        9.38       12.67      4.10 o 
  -1  15   6        0.95        0.99      1.32 o 
   0  15   6        5.40        8.99      2.10 o 
   1  15   6       22.32       30.64      4.10 o 
   2  15   6       14.95       17.49      3.18 o 
   3  15   6        0.03        3.25      1.33 o 
  -5  16   6        0.02        2.52      1.64 o 
  -4  16   6       23.05       24.36      3.75 o 
  -3  16   6        0.20        5.17      2.05 o 
  -2  16   6        3.38        5.89      2.87 o 
  -1  16   6        0.08        2.75      1.61 o 
   0  16   6        1.37       10.67      1.95 o 
   1  16   6        8.74       12.46      2.36 o 
   2  16   6        0.00        2.89      1.43 o 
  -2  17   6        1.88        3.10      2.48 o 
  -1  17   6        3.30        4.57      3.02 o 
 -12   1   7        0.32        1.72      1.01 o 
 -11   1   7        1.85        2.90      1.06 o 
 -10   1   7        0.94        3.35      1.18 o 
  -9   1   7       49.58       49.25      3.04 o 
  -8   1   7        7.10       10.43      1.78 o 
  -7   1   7      211.05      186.77      5.19 o 
  -6   1   7        1.65        2.40      0.76 o 
  -5   1   7       89.93       93.68      3.07 o 
  -4   1   7      201.20      181.32      9.75 o 
  -3   1   7      463.03      490.35     14.10 o 
  -2   1   7       29.53       24.46      1.51 o 
  -1   1   7      127.33      157.59      6.66 o 
   0   1   7      402.14      423.01      6.34 o 
   1   1   7       89.85       80.78      2.31 o 
   2   1   7       40.68       40.06      2.06 o 
   3   1   7       44.35       45.89      2.67 o 
   4   1   7     1532.79     1393.46     68.36 o 
   5   1   7        0.49        1.71      1.11 o 
   6   1   7        5.65        8.79      2.21 o 
   7   1   7       39.25       49.65      4.72 o 
   8   1   7        9.14       12.33      4.38 o 
 -12   2   7       17.62       21.78      2.79 o 
 -11   2   7        4.98        7.29      1.35 o 
 -10   2   7      180.79      155.91      7.42 o 
  -9   2   7      141.54      144.84     10.22 o 
  -8   2   7       64.35       54.73      3.20 o 
  -7   2   7      223.23      204.30      4.49 o 
  -6   2   7        6.94        8.33      1.20 o 
  -5   2   7      953.23      912.88     38.95 o 
  -4   2   7       15.09       15.17      1.55 o 
  -3   2   7      689.70      730.11     21.92 o 
  -2   2   7        0.09        1.53      0.53 o 
  -1   2   7      122.24      112.67      5.20 o 
   0   2   7       31.99       39.65      1.63 o 
   1   2   7       54.22       67.47      1.69 o 
   2   2   7     1320.50     1318.87     23.81 o 
   3   2   7      190.98      168.15      6.41 o 
   4   2   7     1871.33     1790.17     76.78 o 
   5   2   7       47.16       53.12      3.52 o 
   6   2   7       41.75       45.11      3.59 o 
   7   2   7       23.65       33.99      4.52 o 
   8   2   7        9.81       15.68      4.18 o 
 -12   3   7        2.83        6.80      2.53 o 
 -11   3   7        0.05        2.70      1.58 o 
 -10   3   7       18.32       21.50      2.35 o 
  -9   3   7       85.40       70.41      4.69 o 
  -8   3   7      212.71      181.75      4.86 o 
  -7   3   7        3.15        7.74      1.31 o 
  -6   3   7        2.78        2.26      0.76 o 
  -5   3   7       44.87       45.40      2.25 o 
  -4   3   7      115.08      105.74      3.65 o 
  -3   3   7      129.82      125.55      6.18 o 
  -2   3   7        9.99       10.50      1.62 o 
  -1   3   7      360.51      353.62      9.00 o 
   0   3   7        9.86        5.98      0.89 o 
   1   3   7       86.39       91.57      2.20 o 
   2   3   7       42.28       40.82      3.47 o 
   3   3   7      113.75      107.42      3.91 o 
   4   3   7       56.05       45.80     11.38 o 
   5   3   7       46.12       46.18      4.26 o 
   6   3   7       39.35       40.61      3.76 o 
   7   3   7        1.35        5.99      3.64 o 
   8   3   7       37.57       37.62      4.83 o 
 -12   4   7        7.22       13.51      2.68 o 
 -11   4   7       14.29       16.14      2.44 o 
 -10   4   7       30.36       35.37      2.77 o 
  -9   4   7        3.75        4.87      1.26 o 
  -8   4   7       58.51       66.05      2.80 o 
  -7   4   7      359.09      358.69      9.72 o 
  -6   4   7      203.06      177.57      4.60 o 
  -5   4   7       27.28       35.70      2.48 o 
  -4   4   7       89.81       88.43      3.41 o 
  -3   4   7       29.58       24.16      1.64 o 
  -2   4   7       77.52       70.66      5.02 o 
  -1   4   7      484.86      487.68      7.86 o 
   0   4   7      219.88      206.57      7.23 o 
   1   4   7       95.65       87.18      2.60 o 
   2   4   7       60.57       61.96      3.21 o 
   3   4   7        4.24        4.10      1.21 o 
   4   4   7       53.66       46.30      4.20 o 
   5   4   7        0.02        0.44      1.82 o 
   6   4   7        1.15        2.59      1.80 o 
   7   4   7       46.50       46.31      3.48 o 
   8   4   7        0.30        2.19      1.86 o 
 -12   5   7        0.86        1.59      1.59 o 
 -11   5   7        0.35        2.61      1.52 o 
 -10   5   7        0.00        0.83      0.93 o 
  -9   5   7      193.33      174.65      5.50 o 
  -8   5   7      194.70      174.93      5.41 o 
  -7   5   7       14.41       19.10      2.17 o 
  -6   5   7      352.26      303.02     19.63 o 
  -5   5   7      460.73      475.42     11.12 o 
  -4   5   7      159.59      141.19      4.39 o 
  -3   5   7        0.01        1.85      0.93 o 
  -2   5   7      320.57      333.24      9.22 o 
  -1   5   7      175.24      171.95      4.57 o 
   0   5   7     1092.80     1132.97     29.24 o 
   1   5   7        3.56        7.73      1.38 o 
   2   5   7      193.16      182.15      6.84 o 
   3   5   7      225.63      198.08      6.05 o 
   4   5   7      100.38       88.44      4.04 o 
   5   5   7       38.15       44.03      4.84 o 
   6   5   7       88.86       96.69      5.88 o 
   7   5   7       12.57       15.40      2.48 o 
   8   5   7        3.72        6.47      1.60 o 
 -12   6   7        0.00        1.61      3.14 o 
 -11   6   7        5.12        7.23      2.56 o 
 -10   6   7        0.02        1.17      0.93 o 
  -9   6   7        8.90       13.02      1.54 o 
  -8   6   7       77.86       81.15      3.15 o 
  -7   6   7      550.35      493.75     12.76 o 
  -6   6   7      456.92      422.81      8.50 o 
  -5   6   7      168.69      137.59      4.86 o 
  -4   6   7       57.17       58.40      4.89 o 
  -3   6   7        0.42        1.10      1.15 o 
  -2   6   7      207.40      204.88      4.19 o 
  -1   6   7      102.23      108.88      2.63 o 
   0   6   7      225.91      210.03      6.32 o 
   1   6   7       49.42       51.97      2.88 o 
   2   6   7       84.18       75.31      3.55 o 
   3   6   7      329.37      311.15      8.80 o 
   4   6   7      289.70      277.37      8.25 o 
   5   6   7       43.04       49.82      4.57 o 
   6   6   7        5.38        8.49      2.38 o 
   7   6   7        1.59        6.68      1.49 o 
   8   6   7       14.24       21.65      2.73 o 
 -11   7   7        1.99        2.00      1.40 o 
 -10   7   7        0.58        1.82      1.78 o 
  -9   7   7       75.38       70.48      3.78 o 
  -8   7   7        1.23        4.29      1.40 o 
  -7   7   7       19.25       23.11      2.75 o 
  -6   7   7      213.99      212.02      6.21 o 
  -5   7   7       32.85       33.08      2.90 o 
  -4   7   7        2.62        6.11      1.27 o 
  -3   7   7        1.09        0.51      0.70 o 
  -2   7   7       51.52       51.70      2.23 o 
  -1   7   7      214.00      201.46     10.82 o 
   0   7   7       44.73       45.33      2.68 o 
   1   7   7       10.84       10.56      1.76 o 
   2   7   7      138.76      118.80      4.62 o 
   3   7   7       24.27       24.64      2.84 o 
   4   7   7       73.35       67.11      3.84 o 
   5   7   7       87.15       72.12      3.90 o 
   6   7   7       16.04       20.90      3.55 o 
   7   7   7       18.47       20.87      3.72 o 
 -11   8   7        2.52        5.99      1.59 o 
 -10   8   7        0.74        1.50      1.36 o 
  -9   8   7        1.55        3.89      1.18 o 
  -8   8   7       10.87       10.71      1.97 o 
  -7   8   7        0.00        1.22      1.15 o 
  -6   8   7       28.05       29.46      2.96 o 
  -5   8   7       20.46       24.83      2.69 o 
  -4   8   7        6.85        8.90      1.66 o 
  -3   8   7      385.16      345.01      9.59 o 
  -2   8   7        2.72        5.00      1.01 o 
  -1   8   7        6.58        8.26      1.23 o 
   0   8   7      109.92      108.43      6.60 o 
   1   8   7      144.39      134.62      5.89 o 
   2   8   7       71.18       70.91      3.69 o 
   3   8   7        3.11        5.95      2.21 o 
   4   8   7        5.38        7.72      1.84 o 
   5   8   7       12.68       20.07      2.64 o 
   6   8   7       13.90       15.54      5.34 o 
   7   8   7        0.08        8.01      2.17 o 
 -11   9   7        3.18        6.54      1.67 o 
 -10   9   7        9.70       16.03      2.65 o 
  -9   9   7        6.77        7.07      1.83 o 
  -8   9   7       31.08       35.81      3.58 o 
  -7   9   7        0.00        1.79      1.32 o 
  -6   9   7        8.43       12.72      2.07 o 
  -5   9   7      297.06      270.82      9.80 o 
  -4   9   7       33.63       31.70      2.89 o 
  -3   9   7      129.37      113.97      3.65 o 
  -2   9   7       23.04       29.00      2.49 o 
  -1   9   7      127.66      132.92      9.81 o 
   0   9   7      200.52      178.06      5.46 o 
   1   9   7      140.99      131.84      4.93 o 
   2   9   7       14.74       22.38      2.83 o 
   3   9   7       27.24       40.57      3.42 o 
   4   9   7      114.76       99.11      4.83 o 
   5   9   7        0.01        2.33      1.19 o 
   6   9   7       71.08       80.75      5.72 o 
   7   9   7       13.03       23.48      4.18 o 
 -10  10   7       14.44       23.16      4.07 o 
  -9  10   7       30.26       41.15      4.85 o 
  -8  10   7       16.00       13.91      2.28 o 
  -7  10   7        0.05       -0.03      1.27 o 
  -6  10   7       10.47       12.59      2.20 o 
  -5  10   7        6.87       12.27      2.44 o 
  -4  10   7       36.25       42.94      2.62 o 
  -3  10   7       80.33       78.27      3.86 o 
  -2  10   7        0.83        4.60      1.13 o 
  -1  10   7        4.88        4.71      1.77 o 
   0  10   7        9.93       11.40      1.93 o 
   1  10   7        0.07        3.40      1.16 o 
   2  10   7        0.97        4.34      1.37 o 
   3  10   7      103.75       90.87      4.61 o 
   4  10   7        3.33        7.06      1.68 o 
   5  10   7        6.79        9.44      2.17 o 
   6  10   7        5.44       11.32      2.66 o 
 -10  11   7        4.07        3.91      1.39 o 
  -9  11   7       25.14       33.21      4.57 o 
  -8  11   7        5.24        7.48      1.83 o 
  -7  11   7        0.06        2.22      1.05 o 
  -6  11   7        0.85        3.01      1.24 o 
  -5  11   7       49.65       48.66      3.42 o 
  -4  11   7       50.56       51.45      4.13 o 
  -3  11   7      345.17      294.44     12.50 o 
  -2  11   7      341.68      329.58     14.17 o 
  -1  11   7       38.01       30.47      4.05 o 
   0  11   7       13.46       15.93      2.94 o 
   1  11   7        0.56        1.48      1.10 o 
   2  11   7      202.78      185.30     11.35 o 
   3  11   7      124.99      112.21      5.14 o 
   4  11   7       17.97       21.50      3.07 o 
   5  11   7        0.30        3.07      1.70 o 
   6  11   7       17.01       18.70      2.63 o 
  -9  12   7       37.59       44.95      4.84 o 
  -8  12   7        6.78        8.97      2.12 o 
  -7  12   7        2.40        3.86      2.33 o 
  -6  12   7       27.55       32.27      3.28 o 
  -5  12   7       35.43       38.00      2.53 o 
  -4  12   7      170.05      146.22      9.80 o 
  -3  12   7        2.24        4.55      1.37 o 
  -2  12   7       33.03       34.44      3.31 o 
  -1  12   7        3.92        3.49      2.13 o 
   0  12   7       66.28       65.79      4.73 o 
   1  12   7        1.25        4.03      1.64 o 
   2  12   7      144.16      128.57      5.99 o 
   3  12   7       47.23       53.42      5.20 o 
   4  12   7       36.30       46.28      4.23 o 
   5  12   7        3.26        5.84      1.63 o 
  -8  13   7        1.11        6.69      1.78 o 
  -7  13   7       14.73       18.44      2.59 o 
  -6  13   7        4.59        6.87      1.50 o 
  -5  13   7       53.09       54.62      4.88 o 
  -4  13   7       31.63       31.12      3.20 o 
  -3  13   7        1.75        3.72      1.57 o 
  -2  13   7        0.45        0.93      1.39 o 
  -1  13   7       31.53       35.38      4.34 o 
   0  13   7        6.29       15.69      4.72 o 
   1  13   7        3.59       10.37      2.60 o 
   2  13   7       79.21       91.11      5.80 o 
   3  13   7        0.42        5.08      1.46 o 
   4  13   7        1.17        4.69      3.75 o 
  -7  14   7        0.75        4.51      2.05 o 
  -6  14   7        2.93        5.97      1.82 o 
  -5  14   7        0.01        0.34      1.36 o 
  -4  14   7       12.23       18.95      3.19 o 
  -3  14   7        0.16        1.54      1.11 o 
  -2  14   7        2.68        6.29      4.10 o 
  -1  14   7        7.66        8.14      2.56 o 
   0  14   7        0.05        1.22      2.32 o 
   1  14   7       10.84       18.56      3.20 o 
   2  14   7       19.16       25.94      3.66 o 
   3  14   7       61.37       55.46      4.44 o 
  -6  15   7        4.83        7.40      2.08 o 
  -5  15   7        0.96        2.20      2.52 o 
  -4  15   7        0.30       -0.55      1.33 o 
  -3  15   7        1.03        5.10      1.48 o 
  -2  15   7        0.00        2.59      1.48 o 
  -1  15   7        0.46        5.35      1.78 o 
   0  15   7        0.32        1.10      1.42 o 
   1  15   7        7.84       13.51      2.79 o 
   2  15   7        5.32        6.87      2.71 o 
  -4  16   7        1.53        5.00      2.25 o 
  -3  16   7       11.47        9.83      3.33 o 
  -2  16   7        1.84        9.73      2.16 o 
  -1  16   7        0.22        6.12      1.81 o 
   0  16   7       10.39       16.68      3.07 o 
 -12   0   8        3.42        2.13      1.48 o 
 -11   0   8       23.12       27.13      3.83 o 
 -10   0   8       20.76       16.12      3.09 o 
  -9   0   8        0.48       -0.28      1.42 o 
  -8   0   8       60.15       51.80      4.02 o 
  -7   0   8     1009.89      940.87     68.38 o 
  -6   0   8       89.47       79.92      4.73 o 
  -5   0   8        0.40        0.50      1.01 o 
  -4   0   8     1395.68     1410.67     67.40 o 
  -3   0   8      414.01      375.05      8.19 o 
  -2   0   8       13.17       20.52      3.25 o 
  -1   0   8       23.98       24.47      2.87 o 
   0   0   8       38.04       51.73      3.87 o 
   1   0   8      108.77      109.78      4.07 o 
   2   0   8       48.38       47.08      4.10 o 
   3   0   8       83.38       77.53      4.45 o 
   4   0   8      339.28      283.20     13.55 o 
   5   0   8        3.99        4.57      2.32 o 
   6   0   8        0.24       -2.40      1.63 o 
   7   0   8       25.93       27.03      5.73 o 
   8   0   8        0.49        8.13      3.18 o 
 -12   1   8        2.33        6.95      1.30 o 
 -11   1   8       22.23       20.36      2.29 o 
 -10   1   8       94.14       81.44      4.85 o 
  -9   1   8       54.88       48.14      3.09 o 
  -8   1   8       82.07       67.94      3.22 o 
  -7   1   8       55.82       50.10      2.49 o 
  -6   1   8        0.56        1.39      0.81 o 
  -5   1   8       79.85       87.30      2.80 o 
  -4   1   8      373.53      368.36     12.02 o 
  -3   1   8      151.69      160.53      6.61 o 
  -2   1   8      621.90      621.71      8.22 o 
  -1   1   8       78.86       63.42      4.57 o 
   0   1   8      114.35      113.50      6.31 o 
   1   1   8      133.69      131.03      3.48 o 
   2   1   8      183.35      189.38     14.12 o 
   3   1   8     1159.33     1086.29     39.62 o 
   4   1   8       60.47       59.95      3.74 o 
   5   1   8        5.35       10.06      2.56 o 
   6   1   8       24.56       26.82      4.13 o 
   7   1   8       31.38       45.35      5.25 o 
   8   1   8        0.15        5.51      1.62 o 
 -12   2   8        4.31        7.87      1.43 o 
 -11   2   8       12.32       20.59      2.36 o 
 -10   2   8      109.86      106.28      7.22 o 
  -9   2   8      358.73      319.55     12.04 o 
  -8   2   8       13.85       17.01      2.13 o 
  -7   2   8        7.09       13.05      1.66 o 
  -6   2   8        9.47        9.83      1.33 o 
  -5   2   8       13.15       10.79      1.51 o 
  -4   2   8        7.60        9.53      1.57 o 
  -3   2   8       24.64       28.95      3.63 o 
  -2   2   8       25.66       28.12      1.80 o 
  -1   2   8       70.09       65.23      2.59 o 
   0   2   8       13.29       14.53      1.30 o 
   1   2   8      262.11      244.73      4.63 o 
   2   2   8       46.86       46.98      2.15 o 
   3   2   8      809.63      735.19     25.56 o 
   4   2   8      293.21      259.22     33.73 o 
   5   2   8       10.96        9.63      2.09 o 
   6   2   8        4.49        4.72      2.79 o 
   7   2   8        2.12        5.66      1.86 o 
   8   2   8        0.38        5.76      2.52 o 
 -12   3   8        6.58       12.37      2.13 o 
 -11   3   8        0.51        3.07      1.04 o 
 -10   3   8        0.11        2.38      0.94 o 
  -9   3   8        2.09        4.90      1.37 o 
  -8   3   8       23.33       30.99      2.46 o 
  -7   3   8        6.55        5.21      1.20 o 
  -6   3   8       12.55       14.32      2.08 o 
  -5   3   8        4.12        4.32      1.23 o 
  -4   3   8      415.48      414.46      7.46 o 
  -3   3   8      229.91      201.55      5.34 o 
  -2   3   8      254.52      240.44      9.23 o 
  -1   3   8        5.73        9.27      1.32 o 
   0   3   8        2.72        2.98      0.75 o 
   1   3   8      111.81      100.79      2.99 o 
   2   3   8       10.37       10.81      1.74 o 
   3   3   8        0.33        3.09      1.76 o 
   4   3   8       48.58       47.22      4.37 o 
   5   3   8      112.10      112.74      6.47 o 
   6   3   8       29.81       32.37      3.51 o 
   7   3   8       50.55       50.95      4.27 o 
 -12   4   8        0.32        3.42      1.32 o 
 -11   4   8        5.18        5.86      1.91 o 
 -10   4   8        4.75        5.76      1.96 o 
  -9   4   8        3.13        5.38      1.21 o 
  -8   4   8        1.55        1.67      0.87 o 
  -7   4   8       37.35       40.03      2.47 o 
  -6   4   8        0.08       -0.61      0.78 o 
  -5   4   8       64.64       49.85      2.85 o 
  -4   4   8      110.91       97.28      3.74 o 
  -3   4   8      313.07      323.04      9.47 o 
  -2   4   8      130.20      119.00      3.23 o 
  -1   4   8        0.21        1.53      0.63 o 
   0   4   8        4.52        7.63      1.09 o 
   1   4   8      145.78      136.39      4.42 o 
   2   4   8      157.69      148.65      4.79 o 
   3   4   8        3.50        5.56      1.49 o 
   4   4   8      128.42      127.43      6.33 o 
   5   4   8       29.51       32.32      4.39 o 
   6   4   8       10.46       15.47      2.43 o 
   7   4   8       11.94       14.68      2.90 o 
 -12   5   8        0.63        2.92      1.41 o 
 -11   5   8        5.47        4.65      1.24 o 
 -10   5   8       12.84       17.59      2.18 o 
  -9   5   8       27.43       31.56      2.63 o 
  -8   5   8       95.27       84.38      3.23 o 
  -7   5   8        3.33        5.03      1.59 o 
  -6   5   8      221.15      198.22      5.93 o 
  -5   5   8      312.98      295.24      6.87 o 
  -4   5   8       55.63       56.51      3.92 o 
  -3   5   8        4.22        5.53      1.14 o 
  -2   5   8       26.82       24.77      1.54 o 
  -1   5   8       54.20       52.01      2.76 o 
   0   5   8      320.30      293.40     17.20 o 
   1   5   8        0.02        0.82      0.77 o 
   2   5   8      101.25       89.17      3.95 o 
   3   5   8      154.13      149.13      5.13 o 
   4   5   8       21.61       23.56      3.85 o 
   5   5   8      117.43      102.15      7.05 o 
   6   5   8        2.39        5.25      2.48 o 
   7   5   8       13.72       19.66      2.65 o 
 -11   6   8        0.05        1.81      1.37 o 
 -10   6   8        8.72       17.05      1.77 o 
  -9   6   8        3.67        6.84      1.17 o 
  -8   6   8       27.88       27.17      2.62 o 
  -7   6   8     1060.89      911.93     16.56 o 
  -6   6   8     1157.72     1095.35     24.36 o 
  -5   6   8       60.23       61.49      3.30 o 
  -4   6   8       32.28       29.22      2.39 o 
  -3   6   8       69.49       64.10      2.99 o 
  -2   6   8       38.77       38.54      1.99 o 
  -1   6   8      289.39      285.47     17.65 o 
   0   6   8       32.13       39.60      3.22 o 
   1   6   8        5.13        8.74      1.51 o 
   2   6   8        2.24        1.55      0.98 o 
   3   6   8       29.29       35.94      3.22 o 
   4   6   8       93.95       76.87      5.15 o 
   5   6   8       11.57       15.78      3.21 o 
   6   6   8       16.36       21.00      3.64 o 
   7   6   8        0.07        2.85      1.33 o 
 -11   7   8       19.05       32.49      4.53 o 
 -10   7   8       13.60       16.28      1.90 o 
  -9   7   8        3.45        6.89      1.25 o 
  -8   7   8       19.01       19.04      2.70 o 
  -7   7   8      156.75      157.32      5.69 o 
  -6   7   8       62.62       61.04      3.52 o 
  -5   7   8      237.78      230.14      6.31 o 
  -4   7   8       15.80       11.48      2.02 o 
  -3   7   8       38.75       40.36      4.12 o 
  -2   7   8       49.12       52.30      2.58 o 
  -1   7   8        2.32        5.78      0.96 o 
   0   7   8      168.83      153.37      4.94 o 
   1   7   8       15.73       19.50      2.47 o 
   2   7   8       21.58       21.95      2.66 o 
   3   7   8       17.49       20.66      2.72 o 
   4   7   8       16.82       18.93      2.53 o 
   5   7   8        8.21       11.89      2.64 o 
   6   7   8        6.54       12.96      2.79 o 
   7   7   8        0.01        3.64      2.83 o 
 -11   8   8        6.74       10.78      2.36 o 
 -10   8   8       28.39       28.19      2.69 o 
  -9   8   8       24.97       25.48      2.63 o 
  -8   8   8       12.50       14.08      2.26 o 
  -7   8   8       55.70       58.68      3.58 o 
  -6   8   8      227.88      200.98      9.12 o 
  -5   8   8        5.64        4.52      1.30 o 
  -4   8   8       94.12       82.16      5.35 o 
  -3   8   8        8.14        7.60      1.32 o 
  -2   8   8       76.14       78.12      5.09 o 
  -1   8   8        1.39        1.80      1.28 o 
   0   8   8       67.27       64.51      3.38 o 
   1   8   8       59.66       63.70      3.50 o 
   2   8   8        0.04        2.67      1.24 o 
   3   8   8      130.74      128.99      6.77 o 
   4   8   8        9.42       10.01      1.83 o 
   5   8   8        3.87        4.86      2.71 o 
   6   8   8        4.89        8.13      2.32 o 
 -10   9   8        3.93        6.40      1.63 o 
  -9   9   8       24.16       31.03      4.13 o 
  -8   9   8        0.48        4.04      1.29 o 
  -7   9   8       25.94       35.01      3.49 o 
  -6   9   8       84.40       85.23      4.21 o 
  -5   9   8       14.23       16.34      2.30 o 
  -4   9   8       12.23       16.15      2.20 o 
  -3   9   8        0.30        2.45      1.21 o 
  -2   9   8       74.92       85.53      4.67 o 
  -1   9   8      296.50      257.41      8.73 o 
   0   9   8        0.97        1.75      1.27 o 
   1   9   8        2.68        3.54      2.04 o 
   2   9   8        6.69       11.21      2.10 o 
   3   9   8      139.85      129.96      5.42 o 
   4   9   8      111.19       93.55      4.76 o 
   5   9   8        0.79        3.70      1.80 o 
   6   9   8        0.42        6.55      1.91 o 
 -10  10   8        9.87       12.39      4.34 o 
  -9  10   8        0.19        3.25      1.29 o 
  -8  10   8       21.46       26.92      3.16 o 
  -7  10   8       20.07       21.09      2.77 o 
  -6  10   8        0.65        1.98      1.08 o 
  -5  10   8       16.86       21.46      2.66 o 
  -4  10   8       48.35       53.83      3.64 o 
  -3  10   8      452.30      410.86     25.28 o 
  -2  10   8      227.74      195.92      7.12 o 
  -1  10   8        0.53        2.49      1.67 o 
   0  10   8       84.12       97.80     10.11 o 
   1  10   8       11.97       13.48      2.16 o 
   2  10   8        3.01        3.16      1.31 o 
   3  10   8      206.50      186.00      6.66 o 
   4  10   8        7.16       10.12      1.89 o 
   5  10   8       34.43       38.71      4.02 o 
  -9  11   8        4.13       11.03      2.43 o 
  -8  11   8        0.00        0.22      0.98 o 
  -7  11   8        0.00        3.95      1.33 o 
  -6  11   8        8.10        9.35      1.75 o 
  -5  11   8        6.78       11.99      1.70 o 
  -4  11   8        0.70        1.64      1.14 o 
  -3  11   8       20.64       23.67      2.79 o 
  -2  11   8      141.18      124.52      8.32 o 
  -1  11   8       35.69       42.13      4.59 o 
   0  11   8        6.55        8.49      2.33 o 
   1  11   8       14.96       18.53      3.28 o 
   2  11   8       10.10       15.49      2.30 o 
   3  11   8        0.48        5.64      1.62 o 
   4  11   8       31.46       40.03      4.06 o 
   5  11   8       24.36       31.06      3.62 o 
  -9  12   8        7.24       11.60      2.75 o 
  -8  12   8        7.53       13.08      3.06 o 
  -7  12   8        6.90       13.84      2.12 o 
  -6  12   8        2.62        6.29      1.29 o 
  -5  12   8       13.01       17.48      3.57 o 
  -4  12   8       24.41       28.44      3.06 o 
  -3  12   8       37.99       44.02      3.25 o 
  -2  12   8       81.92       82.73      9.87 o 
  -1  12   8       25.84       33.46      4.30 o 
   0  12   8        0.46        1.92      3.29 o 
   1  12   8        0.01        4.88      1.65 o 
   2  12   8       72.90       75.21      7.71 o 
   3  12   8       37.52       49.28      3.97 o 
   4  12   8        3.94        9.95      2.01 o 
  -8  13   8        0.06        2.03      1.21 o 
  -7  13   8        7.94       10.13      1.66 o 
  -6  13   8       13.55       17.11      3.20 o 
  -5  13   8       17.28       16.84      2.38 o 
  -4  13   8       21.56       22.36      3.84 o 
  -3  13   8       75.51       80.61      4.23 o 
  -2  13   8       20.96       24.49      4.80 o 
  -1  13   8       32.25       29.04      4.04 o 
   0  13   8       11.86       14.04      2.70 o 
   1  13   8       42.53       47.64      4.68 o 
   2  13   8       11.77       19.07      3.29 o 
   3  13   8        2.77        7.22      2.35 o 
  -7  14   8        2.48        4.82      2.09 o 
  -6  14   8        6.03        9.23      2.83 o 
  -5  14   8        2.12        2.86      1.36 o 
  -4  14   8        4.63       10.85      2.21 o 
  -3  14   8       22.25       21.44      5.85 o 
  -2  14   8        0.45        1.85      3.56 o 
  -1  14   8       20.04       28.99      4.21 o 
   0  14   8        3.22        6.84      2.25 o 
   1  14   8       16.67       27.22      3.75 o 
   2  14   8        1.95        6.04      1.82 o 
  -6  15   8        6.02        5.93      2.79 o 
  -5  15   8        0.81        3.72      1.51 o 
  -4  15   8        4.71        7.51      2.00 o 
  -3  15   8        0.12        2.84      1.45 o 
  -2  15   8        4.35        4.94      1.64 o 
  -1  15   8        2.78        3.17      1.50 o 
   0  15   8        5.22        8.85      2.05 o 
   1  15   8        2.88        6.94      2.71 o 
  -3  16   8       31.83       40.66      7.28 o 
  -2  16   8        2.60        5.53      1.85 o 
 -12   1   9        7.67       10.81      1.59 o 
 -11   1   9        0.51        3.33      1.05 o 
 -10   1   9        1.22        1.15      1.00 o 
  -9   1   9        4.12        7.84      1.49 o 
  -8   1   9        0.50        0.63      1.08 o 
  -7   1   9      295.85      253.16      5.34 o 
  -6   1   9       54.02       48.52      2.89 o 
  -5   1   9       65.48       60.44      2.26 o 
  -4   1   9      105.75      102.49      5.83 o 
  -3   1   9        0.72        3.22      3.48 o 
  -2   1   9      304.26      319.01      8.42 o 
  -1   1   9        2.04        6.11      1.07 o 
   0   1   9       12.64       13.58      1.59 o 
   1   1   9      179.89      172.15      5.49 o 
   2   1   9       59.08       56.25      2.98 o 
   3   1   9       16.76       17.76      3.01 o 
   4   1   9        3.40        2.88      2.63 o 
   5   1   9      109.27       80.19      5.52 o 
   6   1   9        9.65       10.89      2.54 o 
   7   1   9        0.27       -1.75      1.18 o 
 -12   2   9       25.69       40.49      3.18 o 
 -11   2   9        7.98       11.91      1.73 o 
 -10   2   9       62.17       60.62      3.29 o 
  -9   2   9       14.03       18.02      2.26 o 
  -8   2   9      687.13      606.35     18.55 o 
  -7   2   9       19.36       14.65      1.72 o 
  -6   2   9      303.36      278.93      6.07 o 
  -5   2   9      523.64      462.34     10.43 o 
  -4   2   9        6.46        5.87      1.27 o 
  -3   2   9       80.28       80.46      2.86 o 
  -2   2   9      676.90      753.99     10.21 o 
  -1   2   9      151.13      126.28      3.75 o 
   0   2   9       27.27       25.49      1.51 o 
   1   2   9       75.35       75.66      3.03 o 
   2   2   9      113.11       88.30      6.58 o 
   3   2   9      320.51      272.99     15.91 o 
   4   2   9      132.08      113.52      5.93 o 
   5   2   9      156.93      115.69      6.57 o 
   6   2   9       13.26       12.23      3.25 o 
   7   2   9        4.02        8.39      1.97 o 
 -12   3   9        0.89        3.48      1.64 o 
 -11   3   9        1.04        5.17      1.11 o 
 -10   3   9        0.06        3.22      1.36 o 
  -9   3   9        0.01        1.62      0.90 o 
  -8   3   9      161.34      142.00      6.10 o 
  -7   3   9       83.88       72.95      3.41 o 
  -6   3   9       20.60       24.04      2.75 o 
  -5   3   9       60.94       55.38      3.08 o 
  -4   3   9      204.14      188.79      8.34 o 
  -3   3   9      119.52       99.88      4.34 o 
  -2   3   9        1.02        1.87      0.98 o 
  -1   3   9       10.11       11.16      2.03 o 
   0   3   9      103.61       95.56      3.70 o 
   1   3   9        0.05        1.43      0.92 o 
   2   3   9       27.79       28.13      2.43 o 
   3   3   9      258.17      211.41     12.27 o 
   4   3   9       16.58       18.52      3.41 o 
   5   3   9       10.63       15.69      2.54 o 
   6   3   9        0.03        3.09      1.80 o 
   7   3   9        0.55        1.32      1.60 o 
 -12   4   9       35.50       45.83      3.10 o 
 -11   4   9        0.13        4.60      1.22 o 
 -10   4   9        3.13        2.92      1.14 o 
  -9   4   9       22.41       29.81      2.48 o 
  -8   4   9       17.86       18.07      1.98 o 
  -7   4   9        4.14        6.16      1.30 o 
  -6   4   9      302.75      281.84      8.40 o 
  -5   4   9      187.08      171.48      6.46 o 
  -4   4   9       59.98       49.22      2.80 o 
  -3   4   9       29.25       28.54      2.32 o 
  -2   4   9        2.74        5.87      1.08 o 
  -1   4   9      141.81      131.04      5.54 o 
   0   4   9        6.04        6.39      1.42 o 
   1   4   9       96.70       95.51      3.94 o 
   2   4   9       61.60       62.58      3.35 o 
   3   4   9       45.03       45.96      4.26 o 
   4   4   9       12.96       16.60      3.15 o 
   5   4   9        5.14        6.48      2.14 o 
   6   4   9        5.63        6.79      2.28 o 
   7   4   9        5.41        9.22      3.33 o 
 -12   5   9        1.00        3.63      1.30 o 
 -11   5   9        3.31        6.70      1.27 o 
 -10   5   9        4.28        6.13      1.15 o 
  -9   5   9       11.17       11.70      1.60 o 
  -8   5   9      215.41      179.53      5.41 o 
  -7   5   9      141.83      135.91      8.32 o 
  -6   5   9       11.70       12.98      2.27 o 
  -5   5   9       45.78       48.95      4.13 o 
  -4   5   9      306.01      298.81      7.82 o 
  -3   5   9      251.29      245.86      9.85 o 
  -2   5   9        9.66       13.89      1.38 o 
  -1   5   9      224.57      226.12      8.75 o 
   0   5   9        2.76        3.31      1.01 o 
   1   5   9      330.55      289.71      6.96 o 
   2   5   9       15.61       11.61      1.92 o 
   3   5   9      108.90       98.70      6.85 o 
   4   5   9       31.82       35.06      4.49 o 
   5   5   9        2.44        6.63      2.19 o 
   6   5   9        2.41        5.35      2.08 o 
 -11   6   9        1.22        5.29      1.21 o 
 -10   6   9       11.51        9.97      1.90 o 
  -9   6   9       36.63       45.64      3.04 o 
  -8   6   9       12.90       14.98      2.96 o 
  -7   6   9      150.42      150.89      5.65 o 
  -6   6   9      564.00      521.14     25.58 o 
  -5   6   9        6.46        7.96      1.69 o 
  -4   6   9       45.90       40.74      2.71 o 
  -3   6   9       17.68       15.85      1.94 o 
  -2   6   9       60.90       65.44      2.81 o 
  -1   6   9      153.54      141.29      5.70 o 
   0   6   9       74.31       73.58      4.57 o 
   1   6   9       12.95       17.42      2.31 o 
   2   6   9       18.75       20.67      2.54 o 
   3   6   9        0.68        3.98      1.15 o 
   4   6   9       67.77       51.58      4.52 o 
   5   6   9       17.84       21.21      3.67 o 
   6   6   9        2.17        2.30      1.86 o 
 -11   7   9        2.61        5.51      3.76 o 
 -10   7   9       25.13       25.35      2.51 o 
  -9   7   9        6.84        5.20      1.17 o 
  -8   7   9        7.68        6.74      2.77 o 
  -7   7   9        1.73        4.10      1.40 o 
  -6   7   9       36.66       44.31      3.39 o 
  -5   7   9      174.94      159.57      5.44 o 
  -4   7   9       15.74       15.09      2.11 o 
  -3   7   9       80.50       76.07      3.39 o 
  -2   7   9        5.17        7.43      1.48 o 
  -1   7   9       70.13       58.74      4.12 o 
   0   7   9       28.22       31.42      2.89 o 
   1   7   9        1.31        4.51      1.57 o 
   2   7   9        0.18        1.89      0.97 o 
   3   7   9       10.08       12.11      3.24 o 
   4   7   9        2.53        4.75      1.89 o 
   5   7   9        0.05        4.43      4.34 o 
   6   7   9        1.01        4.00      2.07 o 
 -11   8   9        0.59        5.79      3.45 o 
 -10   8   9        3.43        4.80      1.08 o 
  -9   8   9        7.58       11.76      1.69 o 
  -8   8   9       26.62       26.31      3.11 o 
  -7   8   9       66.38       60.20      4.39 o 
  -6   8   9       13.76       14.97      2.27 o 
  -5   8   9       25.08       30.83      2.78 o 
  -4   8   9       76.26       68.81      3.53 o 
  -3   8   9       90.30       86.34      4.02 o 
  -2   8   9      279.27      264.08     10.11 o 
  -1   8   9        1.17       -0.24      1.08 o 
   0   8   9       17.19       21.52      3.48 o 
   1   8   9        7.17        9.25      2.25 o 
   2   8   9       32.57       40.95      3.72 o 
   3   8   9       19.11       19.41      2.66 o 
   4   8   9        1.56        6.80      3.10 o 
   5   8   9        2.81        3.04      1.91 o 
   6   8   9        0.36        7.70      2.21 o 
 -10   9   9        0.96        3.23      1.24 o 
  -9   9   9        0.02        2.80      1.28 o 
  -8   9   9       13.35       13.33      2.20 o 
  -7   9   9       43.46       48.39      3.80 o 
  -6   9   9        2.85        4.40      1.45 o 
  -5   9   9        6.30        5.21      1.51 o 
  -4   9   9      320.27      274.27     14.65 o 
  -3   9   9       13.28       16.24      2.32 o 
  -2   9   9        5.35        6.02      2.00 o 
  -1   9   9        1.19        6.39      1.89 o 
   0   9   9        0.24        5.71      4.30 o 
   1   9   9       25.85       26.99      3.08 o 
   2   9   9       91.11       76.54      4.22 o 
   3   9   9        5.39       11.78      2.16 o 
   4   9   9       12.97       21.50      2.86 o 
   5   9   9       37.15       39.65      5.15 o 
 -10  10   9        0.03        1.02      1.20 o 
  -9  10   9       76.28       90.50      4.82 o 
  -8  10   9       13.20       21.30      2.80 o 
  -7  10   9       43.02       45.44      3.38 o 
  -6  10   9       22.85       25.49      3.05 o 
  -5  10   9        0.07        1.39      1.81 o 
  -4  10   9       76.79       73.98      4.01 o 
  -3  10   9        4.13        8.58      1.80 o 
  -2  10   9       16.21       18.68      3.12 o 
  -1  10   9       54.74       54.46      7.16 o 
   0  10   9       18.78       16.35      3.21 o 
   1  10   9        0.85        3.91      1.45 o 
   2  10   9        3.18        6.30      1.63 o 
   3  10   9        1.97        8.49      2.22 o 
   4  10   9       33.39       42.82      3.70 o 
   5  10   9        2.46        8.57      2.71 o 
  -9  11   9        8.57        9.58      1.69 o 
  -8  11   9       24.51       38.32      3.82 o 
  -7  11   9       11.79       21.50      2.66 o 
  -6  11   9        2.29        4.37      1.69 o 
  -5  11   9       13.13       12.58      2.09 o 
  -4  11   9       23.23       26.53      3.06 o 
  -3  11   9       51.68       54.43      3.43 o 
  -2  11   9       10.67       14.55      2.87 o 
  -1  11   9       79.69       70.00      5.03 o 
   0  11   9        2.02        2.51      1.82 o 
   1  11   9        8.93       13.51      2.88 o 
   2  11   9        1.83        5.95      1.90 o 
   3  11   9       53.25       55.06      3.73 o 
   4  11   9       45.35       42.56      3.72 o 
  -8  12   9        1.57        3.30      1.39 o 
  -7  12   9        9.42       14.20      2.20 o 
  -6  12   9        0.14        3.95      1.97 o 
  -5  12   9        0.90        2.08      1.07 o 
  -4  12   9       70.28       69.41      3.98 o 
  -3  12   9       34.38       34.23      4.32 o 
  -2  12   9        3.28        6.41      1.95 o 
  -1  12   9       15.85       22.23      3.55 o 
   0  12   9        2.83        5.07      1.69 o 
   1  12   9       12.43       19.47      3.18 o 
   2  12   9        0.54        5.30      2.52 o 
   3  12   9       46.61       45.17      3.71 o 
  -7  13   9        9.30       12.49      2.57 o 
  -6  13   9       10.96       18.28      2.57 o 
  -5  13   9       19.30       22.72      2.72 o 
  -4  13   9       46.94       45.08      3.41 o 
  -3  13   9       85.44       86.93      5.58 o 
  -2  13   9       18.00       21.28      6.08 o 
  -1  13   9       17.66       23.84      3.75 o 
   0  13   9        5.71        7.64      1.88 o 
   1  13   9        0.16        3.06      1.36 o 
   2  13   9        2.41        3.33      2.21 o 
  -6  14   9        0.00        4.38      1.67 o 
  -5  14   9        3.31        3.91      2.35 o 
  -4  14   9        4.43       11.57      2.29 o 
  -3  14   9       15.47       22.54      4.07 o 
  -2  14   9        3.37        8.35      2.05 o 
  -1  14   9        0.68        4.51      2.79 o 
   0  14   9        1.52        4.11      1.34 o 
   1  14   9        4.82        7.02      1.80 o 
  -4  15   9        1.75        5.52      1.88 o 
  -3  15   9        0.35        0.44      1.70 o 
  -2  15   9        5.37        5.74      3.56 o 
  -1  15   9        8.59       14.25      2.53 o 
 -12   0  10        9.15       10.91      2.21 o 
 -11   0  10        5.62        5.59      2.40 o 
 -10   0  10        8.98       13.70      2.87 o 
  -9   0  10      186.90      151.50     12.62 o 
  -8   0  10        4.18        6.16      2.15 o 
  -7   0  10       18.70       13.55      2.79 o 
  -6   0  10      154.22      141.90      5.17 o 
  -5   0  10       13.92       16.18      2.30 o 
  -4   0  10      158.23      121.36      5.45 o 
  -3   0  10      458.44      440.22      9.85 o 
  -2   0  10      143.11      156.20      7.98 o 
  -1   0  10       70.96       71.71      5.27 o 
   0   0  10       60.20       55.67      7.78 o 
   1   0  10       23.88       27.96      4.26 o 
   2   0  10        4.77        6.27      2.09 o 
   3   0  10        1.56        1.70      2.32 o 
   4   0  10        0.25        2.71      1.94 o 
   5   0  10       13.42       20.99      5.34 o 
   6   0  10       26.16       31.13      6.35 o 
 -12   1  10        2.92        5.93      1.38 o 
 -11   1  10        0.32        2.44      1.08 o 
 -10   1  10       14.33       18.88      2.31 o 
  -9   1  10      314.00      250.00     15.65 o 
  -8   1  10       46.90       40.16      3.04 o 
  -7   1  10       75.93       73.61      3.04 o 
  -6   1  10       17.75       17.13      1.84 o 
  -5   1  10      475.42      431.98      7.41 o 
  -4   1  10      892.58      820.28     58.75 o 
  -3   1  10        8.45       11.07      1.69 o 
  -2   1  10       99.13       99.56      3.72 o 
  -1   1  10       14.05       16.50      1.80 o 
   0   1  10       25.27       24.59      2.06 o 
   1   1  10       20.82       17.84      2.52 o 
   2   1  10        2.46        6.00      1.83 o 
   3   1  10        3.01        6.44      2.13 o 
   4   1  10      125.03       88.15      5.83 o 
   5   1  10       40.38       42.32      5.13 o 
   6   1  10        8.58       11.33      2.55 o 
 -12   2  10        0.12        4.49      1.38 o 
 -11   2  10        1.32        5.64      1.19 o 
 -10   2  10        4.13        6.13      1.29 o 
  -9   2  10      135.55      125.24      9.47 o 
  -8   2  10      382.65      327.63      9.61 o 
  -7   2  10       57.84       59.22      2.75 o 
  -6   2  10        6.30        7.75      1.38 o 
  -5   2  10       24.61       27.98      3.42 o 
  -4   2  10        3.26        8.55      1.60 o 
  -3   2  10       53.12       51.31      2.81 o 
  -2   2  10        5.81        7.78      1.34 o 
  -1   2  10       12.99       15.58      1.77 o 
   0   2  10        1.41        3.78      2.05 o 
   1   2  10        6.54        6.67      1.41 o 
   2   2  10      138.18      117.20      5.87 o 
   3   2  10       94.53       75.27      6.20 o 
   4   2  10      150.01      124.37      9.76 o 
   5   2  10      130.93       91.30      5.97 o 
   6   2  10        0.34        4.36      1.86 o 
 -12   3  10       13.40       24.04      2.49 o 
 -11   3  10        1.57        2.98      1.07 o 
 -10   3  10       12.09       12.90      1.85 o 
  -9   3  10       57.90       50.17      2.84 o 
  -8   3  10        4.78        5.85      1.25 o 
  -7   3  10        7.70       10.43      1.58 o 
  -6   3  10        2.23        3.66      1.59 o 
  -5   3  10      337.46      321.51     12.57 o 
  -4   3  10      165.42      168.70      5.24 o 
  -3   3  10       23.93       33.89      2.29 o 
  -2   3  10       12.81       16.75      2.38 o 
  -1   3  10       16.89       21.83      1.91 o 
   0   3  10       16.79       17.64      2.39 o 
   1   3  10        6.33        7.88      1.60 o 
   2   3  10       31.43       30.78      3.75 o 
   3   3  10       93.88       79.69      9.72 o 
   4   3  10        0.01        2.85      1.72 o 
   5   3  10       67.60       64.97      5.09 o 
   6   3  10        6.19        6.85      4.18 o 
 -12   4  10        0.69        3.84      1.14 o 
 -11   4  10        2.89        3.00      1.11 o 
 -10   4  10        4.37        7.95      1.46 o 
  -9   4  10       19.47       18.68      2.05 o 
  -8   4  10        2.45        4.42      1.02 o 
  -7   4  10      145.26      129.76      4.57 o 
  -6   4  10       20.00       23.97      2.83 o 
  -5   4  10       49.89       49.95      3.14 o 
  -4   4  10       13.10       11.64      1.91 o 
  -3   4  10       32.96       31.49      2.48 o 
  -2   4  10       71.23       62.81      2.86 o 
  -1   4  10      168.74      160.21      4.13 o 
   0   4  10      103.53       93.82      3.97 o 
   1   4  10       32.11       31.14      2.64 o 
   2   4  10       21.76       26.32      3.71 o 
   3   4  10        2.93        4.35      1.75 o 
   4   4  10        1.26        2.36      3.91 o 
   5   4  10        6.37        9.47      2.55 o 
   6   4  10       18.88       23.22      7.12 o 
 -11   5  10        0.00        0.89      1.00 o 
 -10   5  10       11.28       16.53      1.88 o 
  -9   5  10       63.28       55.91      3.07 o 
  -8   5  10       26.85       27.18      2.72 o 
  -7   5  10      166.76      147.10      6.01 o 
  -6   5  10       56.79       60.57      4.01 o 
  -5   5  10      700.03      655.61     26.30 o 
  -4   5  10       31.77       37.73      2.94 o 
  -3   5  10      293.63      281.61      8.22 o 
  -2   5  10       20.90       21.38      2.34 o 
  -1   5  10       39.29       40.29      2.70 o 
   0   5  10       31.93       29.37      2.79 o 
   1   5  10       72.47       63.46      3.47 o 
   2   5  10        9.09       10.92      1.96 o 
   3   5  10       68.15       59.28      4.54 o 
   4   5  10        9.23       18.23      3.21 o 
   5   5  10        9.53       13.92      3.48 o 
   6   5  10        0.37        2.80      1.80 o 
 -11   6  10       23.15       33.69      3.53 o 
 -10   6  10        2.75        6.04      1.31 o 
  -9   6  10       43.54       50.07      3.00 o 
  -8   6  10       41.83       46.05      4.41 o 
  -7   6  10      207.28      171.15      6.13 o 
  -6   6  10      809.21      764.78     16.86 o 
  -5   6  10      938.10      870.70     25.75 o 
  -4   6  10       68.87       60.47      3.72 o 
  -3   6  10       41.71       38.26      2.43 o 
  -2   6  10       12.64       12.14      1.79 o 
  -1   6  10        1.47        2.63      1.08 o 
   0   6  10        2.33        3.64      1.37 o 
   1   6  10       20.37       19.62      2.56 o 
   2   6  10        7.47        7.29      1.64 o 
   3   6  10        5.70       10.13      2.49 o 
   4   6  10       21.31       29.80      4.22 o 
   5   6  10       17.15       20.92      3.29 o 
 -11   7  10        0.48        3.20      0.94 o 
 -10   7  10       28.80       37.08      3.76 o 
  -9   7  10       15.30       25.08      2.72 o 
  -8   7  10       12.87       16.77      2.47 o 
  -7   7  10      146.14      140.74      5.62 o 
  -6   7  10       49.14       51.13      3.54 o 
  -5   7  10        0.05        2.13      1.42 o 
  -4   7  10      331.80      322.12     17.79 o 
  -3   7  10       10.81       16.89      2.32 o 
  -2   7  10       71.99       68.88      4.60 o 
  -1   7  10       66.23       56.17      4.15 o 
   0   7  10       27.53       32.26      3.12 o 
   1   7  10       49.01       46.76      3.21 o 
   2   7  10       16.60       19.89      2.63 o 
   3   7  10        0.12        2.44      1.66 o 
   4   7  10        1.41        3.46      1.92 o 
   5   7  10        1.93        5.02      2.05 o 
 -10   8  10       11.68       16.79      1.97 o 
  -9   8  10       36.25       37.60      4.78 o 
  -8   8  10       25.21       20.87      2.81 o 
  -7   8  10        5.16       11.23      2.21 o 
  -6   8  10      128.17      117.62      5.10 o 
  -5   8  10      218.97      206.76     14.51 o 
  -4   8  10       11.43       14.79      2.11 o 
  -3   8  10       32.63       39.38      3.00 o 
  -2   8  10       72.69       70.36      4.76 o 
  -1   8  10        0.03        2.37      1.53 o 
   0   8  10        0.03        1.20      0.81 o 
   1   8  10        2.28        5.48      1.54 o 
   2   8  10        7.77       15.11      2.23 o 
   3   8  10        2.09        4.73      1.47 o 
   4   8  10        9.19       15.74      3.16 o 
   5   8  10        3.94        9.47      2.56 o 
 -10   9  10        0.81        3.79      1.06 o 
  -9   9  10        3.42        3.49      1.36 o 
  -8   9  10       10.79       12.32      2.61 o 
  -7   9  10        4.14       10.20      1.95 o 
  -6   9  10        3.41        6.09      1.51 o 
  -5   9  10        1.61        5.95      1.27 o 
  -4   9  10      138.17      142.79      5.57 o 
  -3   9  10      125.66      124.72      5.06 o 
  -2   9  10       80.60       82.89      5.33 o 
  -1   9  10       15.92       18.26      3.64 o 
   0   9  10      118.69      111.32      6.20 o 
   1   9  10       30.29       28.80      4.05 o 
   2   9  10        3.64        3.79      1.57 o 
   3   9  10        4.42        4.77      1.28 o 
   4   9  10        1.05        4.88      2.32 o 
  -9  10  10        0.02        2.68      1.33 o 
  -8  10  10        1.99        9.45      2.41 o 
  -7  10  10       73.56       75.68      4.18 o 
  -6  10  10       35.85       39.61      3.33 o 
  -5  10  10        9.47       11.76      2.01 o 
  -4  10  10       22.90       28.80      3.71 o 
  -3  10  10      109.52       88.09      5.58 o 
  -2  10  10      183.13      165.25      8.71 o 
  -1  10  10      133.10      133.85      7.12 o 
   0  10  10        9.77       15.47      2.90 o 
   1  10  10        9.97       17.70      3.16 o 
   2  10  10        7.06       13.58      2.11 o 
   3  10  10        3.79        9.34      2.10 o 
   4  10  10      136.94      140.50      7.80 o 
  -9  11  10        0.24        0.67      1.22 o 
  -8  11  10        0.56        3.57      1.15 o 
  -7  11  10        1.85        5.09      1.34 o 
  -6  11  10        5.95        8.01      2.31 o 
  -5  11  10        8.01       10.70      2.89 o 
  -4  11  10        7.62       13.71      2.13 o 
  -3  11  10       13.82       15.34      2.92 o 
  -2  11  10        7.05        9.21      2.35 o 
  -1  11  10       31.13       41.60      4.90 o 
   0  11  10        9.61       19.21      3.26 o 
   1  11  10        5.79        5.11      1.78 o 
   2  11  10       20.35       19.69      3.52 o 
   3  11  10       38.49       48.32      3.88 o 
  -8  12  10        2.03        8.02      1.89 o 
  -7  12  10        0.02        3.26      2.17 o 
  -6  12  10        1.22        7.15      1.74 o 
  -5  12  10       20.88       25.22      3.04 o 
  -4  12  10       20.23       21.86      4.34 o 
  -3  12  10        2.71        5.43      1.82 o 
  -2  12  10        0.10        2.92      2.44 o 
  -1  12  10       54.55       49.85      4.23 o 
   0  12  10        0.62        4.50      1.51 o 
   1  12  10       10.88       13.83      2.46 o 
   2  12  10        0.47        3.82      2.01 o 
  -7  13  10        0.76        3.26      1.83 o 
  -6  13  10        2.00        4.16      1.44 o 
  -5  13  10        2.52        5.64      2.35 o 
  -4  13  10        9.41       10.99      2.21 o 
  -3  13  10       80.20       74.11      8.25 o 
  -2  13  10       64.10       76.01      5.28 o 
  -1  13  10       32.73       46.91      4.61 o 
   0  13  10        8.88        8.07      4.53 o 
   1  13  10        0.06        0.62      1.47 o 
  -5  14  10        3.94        5.58      1.47 o 
  -4  14  10       26.28       30.11      4.24 o 
  -3  14  10        0.09       -1.24      1.78 o 
  -2  14  10        7.03        7.44      1.69 o 
  -1  14  10        5.29        3.41      2.83 o 
   0  14  10        3.34        5.39      3.37 o 
 -12   1  11       21.80       29.10      2.98 o 
 -11   1  11        0.51        0.94      1.04 o 
 -10   1  11       33.76       42.45      3.23 o 
  -9   1  11        0.02        2.29      0.92 o 
  -8   1  11        5.86        8.39      1.57 o 
  -7   1  11       60.93       52.81      2.71 o 
  -6   1  11      278.99      264.56      8.90 o 
  -5   1  11      148.21      137.40      3.98 o 
  -4   1  11       76.10       69.19      3.15 o 
  -3   1  11      422.83      367.19     20.03 o 
  -2   1  11       57.94       50.89      2.99 o 
  -1   1  11       96.47       85.10      3.47 o 
   0   1  11        9.19       12.39      1.76 o 
   1   1  11        1.57        6.20      2.40 o 
   2   1  11        0.46        0.24      2.83 o 
   3   1  11        9.47       12.08      3.87 o 
   4   1  11       35.45       38.66      4.96 o 
   5   1  11        3.40        3.81      1.88 o 
 -12   2  11        3.56        9.09      1.51 o 
 -11   2  11        5.05        7.13      1.41 o 
 -10   2  11        2.64        7.66      1.41 o 
  -9   2  11       29.28       32.13      3.01 o 
  -8   2  11       51.08       48.67      2.77 o 
  -7   2  11      349.66      315.40     10.42 o 
  -6   2  11      352.15      354.89      7.28 o 
  -5   2  11      770.35      725.90     53.47 o 
  -4   2  11      599.66      608.46     17.62 o 
  -3   2  11      284.83      260.31      8.82 o 
  -2   2  11        1.90        3.12      0.97 o 
  -1   2  11      775.73      725.32     24.20 o 
   0   2  11        0.44        2.24      0.92 o 
   1   2  11        0.18        0.25      1.33 o 
   2   2  11       23.12       28.58      4.57 o 
   3   2  11       16.40       27.94      3.89 o 
   4   2  11      149.95      128.42      7.19 o 
   5   2  11        3.08        4.89      2.10 o 
 -11   3  11        2.34        3.84      1.32 o 
 -10   3  11        0.28        1.90      1.39 o 
  -9   3  11        7.07       10.34      1.48 o 
  -8   3  11       44.03       47.84      2.92 o 
  -7   3  11       68.21       60.79      3.18 o 
  -6   3  11       70.83       59.31      4.34 o 
  -5   3  11       61.80       61.01      3.49 o 
  -4   3  11      101.49       91.72      4.07 o 
  -3   3  11       20.17       27.75      3.33 o 
  -2   3  11       12.72       16.22      2.00 o 
  -1   3  11       26.08       30.33      2.80 o 
   0   3  11       10.75       14.72      2.10 o 
   1   3  11       32.13       34.42      4.00 o 
   2   3  11        6.20        2.96      1.72 o 
   3   3  11        1.10        4.02      2.71 o 
   4   3  11       83.73       74.19      7.59 o 
   5   3  11       72.05       61.89      9.22 o 
 -11   4  11       62.87       60.21      4.55 o 
 -10   4  11        2.41        4.47      1.19 o 
  -9   4  11        1.02        2.83      1.30 o 
  -8   4  11      101.03      104.38      4.30 o 
  -7   4  11        4.12        6.73      1.39 o 
  -6   4  11        0.44        2.63      1.16 o 
  -5   4  11      277.12      250.81      9.31 o 
  -4   4  11      180.78      169.85      8.09 o 
  -3   4  11       20.40       19.69      3.37 o 
  -2   4  11       24.07       28.74      3.17 o 
  -1   4  11       14.65       14.46      2.10 o 
   0   4  11      146.90      121.72      6.53 o 
   1   4  11       11.68       15.10      2.20 o 
   2   4  11        0.02        3.15      3.06 o 
   3   4  11        3.56        5.27      2.00 o 
   4   4  11        0.99        3.45      1.64 o 
   5   4  11        1.78        7.32      2.01 o 
 -11   5  11       30.12       39.16      3.49 o 
 -10   5  11        6.68       17.47      2.03 o 
  -9   5  11        1.28        5.93      1.33 o 
  -8   5  11       49.55       46.66      3.15 o 
  -7   5  11       45.26       46.92      3.94 o 
  -6   5  11       54.96       54.43      3.51 o 
  -5   5  11      102.25       95.14      4.44 o 
  -4   5  11        0.44        3.36      1.21 o 
  -3   5  11      431.77      389.71     14.26 o 
  -2   5  11       29.54       36.02      4.05 o 
  -1   5  11       22.79       23.34      2.76 o 
   0   5  11       17.86       18.35      2.39 o 
   1   5  11       26.14       28.38      2.93 o 
   2   5  11        8.99        9.71      2.79 o 
   3   5  11        7.33        3.35      1.75 o 
   4   5  11        0.48        3.56      1.74 o 
   5   5  11        0.19        2.70      1.84 o 
 -11   6  11       10.85       13.79      1.94 o 
 -10   6  11        3.83        9.32      2.31 o 
  -9   6  11       13.04       15.07      2.01 o 
  -8   6  11       47.91       49.26      4.48 o 
  -7   6  11        7.45        9.79      2.22 o 
  -6   6  11        9.93       16.52      2.78 o 
  -5   6  11      821.37      799.74     27.29 o 
  -4   6  11       39.23       45.34      3.11 o 
  -3   6  11       45.59       46.07      3.61 o 
  -2   6  11        7.76       12.39      2.63 o 
  -1   6  11        0.04        1.55      1.90 o 
   0   6  11        3.18        6.76      1.55 o 
   1   6  11       26.91       22.80      2.79 o 
   2   6  11        7.41       11.56      2.47 o 
   3   6  11        4.70        7.29      2.45 o 
   4   6  11        5.26       13.67      3.87 o 
 -10   7  11        1.55        5.94      1.14 o 
  -9   7  11       47.10       50.76      3.18 o 
  -8   7  11       17.99       19.07      3.06 o 
  -7   7  11        9.42       13.88      2.31 o 
  -6   7  11       30.23       39.13      3.67 o 
  -5   7  11       99.81      101.94      6.55 o 
  -4   7  11       29.16       31.29      3.01 o 
  -3   7  11        9.84       14.96      2.23 o 
  -2   7  11       62.91       55.18      4.27 o 
  -1   7  11        2.43        7.27      2.04 o 
   0   7  11       71.46       60.83      6.12 o 
   1   7  11        8.42        8.77      1.64 o 
   2   7  11        0.61        3.20      1.36 o 
   3   7  11        3.73        3.48      2.83 o 
   4   7  11        0.01        1.14      3.21 o 
 -10   8  11        0.01        3.76      1.07 o 
  -9   8  11       10.15       13.55      2.38 o 
  -8   8  11        1.30        3.12      1.11 o 
  -7   8  11        1.61        4.93      1.43 o 
  -6   8  11       55.60       59.42      4.50 o 
  -5   8  11       17.21       17.84      2.47 o 
  -4   8  11       53.24       53.48      4.19 o 
  -3   8  11       25.90       31.28      4.02 o 
  -2   8  11        3.61       12.61      2.62 o 
  -1   8  11       39.96       48.75      4.35 o 
   0   8  11        2.90        6.53      3.91 o 
   1   8  11        0.01        3.45      1.52 o 
   2   8  11        4.48        7.78      1.69 o 
   3   8  11        5.49        7.77      4.07 o 
   4   8  11        3.14       11.89      3.68 o 
  -9   9  11        3.47        5.65      1.62 o 
  -8   9  11        0.15        3.14      1.25 o 
  -7   9  11        0.47        2.17      1.07 o 
  -6   9  11       28.31       34.73      3.61 o 
  -5   9  11       79.23       71.17      5.06 o 
  -4   9  11       40.09       45.39      3.35 o 
  -3   9  11      212.85      179.70      8.10 o 
  -2   9  11        7.47        9.92      2.44 o 
  -1   9  11        7.46       13.81      3.72 o 
   0   9  11        1.27        4.26      1.73 o 
   1   9  11       12.63       13.49      2.55 o 
   2   9  11        7.24       11.61      1.91 o 
   3   9  11       20.18       17.66      3.26 o 
  -9  10  11        1.32        5.00      1.47 o 
  -8  10  11       60.91       71.52      5.69 o 
  -7  10  11       14.23       23.27      2.78 o 
  -6  10  11        4.52        8.28      2.26 o 
  -5  10  11      121.06      114.82      5.29 o 
  -4  10  11        1.31        4.28      1.32 o 
  -3  10  11       39.92       39.12      4.65 o 
  -2  10  11       13.17       19.98      3.27 o 
  -1  10  11        4.49        9.42      3.72 o 
   0  10  11       12.20       11.19      6.66 o 
   1  10  11       14.53       15.35      3.33 o 
   2  10  11        0.01        1.20      1.17 o 
   3  10  11        4.68       10.57      3.91 o 
  -8  11  11        9.02       12.85      2.04 o 
  -7  11  11        8.63       15.72      2.82 o 
  -6  11  11        0.48        0.96      1.10 o 
  -5  11  11       13.01       20.91      2.77 o 
  -4  11  11       11.13       13.53      2.65 o 
  -3  11  11        6.61       11.74      2.56 o 
  -2  11  11       26.53       36.29      4.52 o 
  -1  11  11        5.85       10.14      2.34 o 
   0  11  11        3.13        6.23      1.67 o 
   1  11  11        2.63        8.11      2.98 o 
   2  11  11        0.56        1.91      1.49 o 
  -7  12  11        6.85       14.94      2.46 o 
  -6  12  11        7.30       11.22      1.99 o 
  -5  12  11        1.17        5.46      1.26 o 
  -4  12  11       19.02       20.66      3.18 o 
  -3  12  11        3.43        7.97      1.67 o 
  -2  12  11       28.89       29.46      3.95 o 
  -1  12  11       26.16       27.63      6.27 o 
   0  12  11        6.19        8.12      2.02 o 
   1  12  11       17.28       17.19      3.52 o 
  -6  13  11        6.51        4.66      2.24 o 
  -5  13  11       17.33       23.52      3.58 o 
  -4  13  11        6.30       11.77      3.25 o 
  -3  13  11       28.84       19.86      3.25 o 
  -2  13  11       53.69       54.93      4.24 o 
  -1  13  11        6.21        9.05      1.88 o 
 -11   0  12        1.90        2.54      1.51 o 
 -10   0  12        1.66        3.31      1.69 o 
  -9   0  12        9.36       20.36      3.36 o 
  -8   0  12      248.90      212.02     20.48 o 
  -7   0  12       71.61       60.34      4.56 o 
  -6   0  12       23.05       26.69      3.05 o 
  -5   0  12       19.24       17.55      3.15 o 
  -4   0  12       13.12       13.05      2.85 o 
  -3   0  12       65.47       60.02      4.13 o 
  -2   0  12       76.78       82.32      4.54 o 
   0   0  12        6.09       16.88      3.72 o 
   2   0  12        0.48       -0.23      2.56 o 
   3   0  12       17.36       21.30      4.96 o 
   4   0  12        3.69        2.56      2.63 o 
 -11   1  12        0.00        3.07      0.98 o 
 -10   1  12        0.78        2.60      0.97 o 
  -9   1  12       44.11       47.12      3.07 o 
  -8   1  12      131.84      115.69      4.56 o 
  -7   1  12        0.19        1.13      0.84 o 
  -6   1  12       29.49       33.86      2.98 o 
  -5   1  12       14.49       16.50      2.12 o 
  -4   1  12      362.26      346.99      7.01 o 
  -3   1  12      119.95      110.99      4.45 o 
  -2   1  12        6.56        8.40      1.49 o 
  -1   1  12       67.76       66.06      7.90 o 
   0   1  12       43.94       38.65      3.28 o 
   1   1  12       10.02       11.71      2.59 o 
   2   1  12        6.59        3.79      2.56 o 
   3   1  12       11.12       12.83      3.29 o 
   4   1  12       32.41       43.27      5.42 o 
 -11   2  12        0.16        3.38      0.96 o 
 -10   2  12        0.07        0.11      0.92 o 
  -9   2  12        2.77        5.62      1.36 o 
  -8   2  12       50.43       48.10      2.68 o 
  -7   2  12      239.22      223.13      6.18 o 
  -6   2  12       72.73       60.60      3.57 o 
  -5   2  12       20.86       22.81      2.38 o 
  -4   2  12        0.92        2.43      1.61 o 
  -3   2  12       30.16       38.72      2.81 o 
  -2   2  12       60.92       57.13      3.04 o 
  -1   2  12        3.18        6.83      1.80 o 
   0   2  12       10.92       13.00      2.68 o 
   1   2  12        0.14        1.33      1.61 o 
   2   2  12        0.03        0.81      1.29 o 
   3   2  12       29.32       26.79      5.89 o 
   4   2  12       43.63       31.18      4.57 o 
 -11   3  12        9.83       10.81      1.60 o 
 -10   3  12        0.23        3.47      1.09 o 
  -9   3  12        0.02        3.14      0.93 o 
  -8   3  12       15.25       15.85      2.30 o 
  -7   3  12        0.10        2.18      1.05 o 
  -6   3  12        1.86        3.67      1.14 o 
  -5   3  12       21.97       25.81      2.98 o 
  -4   3  12      412.13      405.11     10.81 o 
  -3   3  12        0.92        2.28      3.25 o 
  -2   3  12        0.29        2.98      1.33 o 
  -1   3  12        0.01        2.47      1.11 o 
   0   3  12      115.23      103.90      4.45 o 
   1   3  12        0.68       -0.77      1.39 o 
   2   3  12        5.94        6.99      3.18 o 
   3   3  12       44.98       54.21      6.43 o 
   4   3  12       16.28       26.33      5.96 o 
 -11   4  12        6.03        8.11      1.71 o 
 -10   4  12        6.55       11.58      2.05 o 
  -9   4  12        0.30        4.63      1.04 o 
  -8   4  12        2.67        3.73      1.17 o 
  -7   4  12       15.20       13.78      1.95 o 
  -6   4  12       67.27       61.01      3.66 o 
  -5   4  12      111.72      101.71      4.61 o 
  -4   4  12       10.25       14.87      2.84 o 
  -3   4  12        9.11       14.63      2.68 o 
  -2   4  12       17.08       22.23      3.37 o 
  -1   4  12       27.73       27.50      2.89 o 
   0   4  12       13.62       19.65      2.94 o 
   1   4  12       14.52       12.30      2.57 o 
   2   4  12       16.14       20.38      3.42 o 
   3   4  12        0.57        4.96      1.82 o 
   4   4  12       16.94       14.09      4.80 o 
 -11   5  12        3.00        2.75      1.25 o 
 -10   5  12        0.63        0.98      0.87 o 
  -9   5  12       12.64       17.36      2.13 o 
  -8   5  12        5.32       10.08      1.63 o 
  -7   5  12        5.31        6.47      1.63 o 
  -6   5  12       64.00       63.48      3.75 o 
  -5   5  12      141.39      130.06      5.20 o 
  -4   5  12      360.18      348.16      9.27 o 
  -3   5  12        0.05        2.44      1.31 o 
  -2   5  12       12.26       13.95      2.69 o 
  -1   5  12       85.03       81.82      9.99 o 
   0   5  12       47.44       45.30      3.17 o 
   1   5  12        1.78        3.64      1.78 o 
   2   5  12       61.94       59.76      4.60 o 
   3   5  12        0.36        3.65      1.82 o 
   4   5  12        1.01        3.77      3.68 o 
 -10   6  12        5.32       10.42      1.62 o 
  -9   6  12       11.38       19.45      2.53 o 
  -8   6  12       36.42       40.61      4.87 o 
  -7   6  12       16.47       15.53      2.40 o 
  -6   6  12      226.23      215.02     10.93 o 
  -5   6  12      347.17      339.46     12.46 o 
  -4   6  12      138.36      141.92      5.22 o 
  -3   6  12       21.28       27.06      3.78 o 
  -2   6  12        4.72       11.25      2.52 o 
  -1   6  12        5.09        8.51      1.92 o 
   0   6  12        0.81        6.47      1.86 o 
   1   6  12        0.36        3.64      1.64 o 
   2   6  12        2.34        2.47      1.86 o 
   3   6  12        8.13       13.93      2.90 o 
 -10   7  12        1.17        5.53      1.12 o 
  -9   7  12        3.24        8.23      1.43 o 
  -8   7  12       15.69       19.82      2.63 o 
  -7   7  12       19.50       20.65      2.75 o 
  -6   7  12      168.80      170.53      6.39 o 
  -5   7  12        0.00        2.25      1.20 o 
  -4   7  12        2.41        1.35      1.49 o 
  -3   7  12       97.99       94.11     10.42 o 
  -2   7  12        6.15        9.16      2.12 o 
  -1   7  12       71.74       62.93      6.62 o 
   0   7  12       51.07       49.64      4.12 o 
   1   7  12        4.59        5.55      1.78 o 
   2   7  12       12.76       20.15      3.47 o 
   3   7  12       18.07       24.17      3.90 o 
  -9   8  12        4.16        5.66      1.58 o 
  -8   8  12       18.46       28.39      3.25 o 
  -7   8  12       11.06       14.51      2.12 o 
  -6   8  12       16.50       16.28      2.31 o 
  -5   8  12       54.40       53.30      4.35 o 
  -4   8  12      124.72      122.04      5.32 o 
  -3   8  12        3.53        8.39      2.13 o 
  -2   8  12        1.68        1.36      1.94 o 
  -1   8  12        5.83        8.21      2.11 o 
   0   8  12       38.79       43.40      4.30 o 
   1   8  12       12.20       15.95      2.78 o 
   2   8  12        0.82        1.55      2.28 o 
   3   8  12        1.66        2.25      3.60 o 
  -9   9  12        2.35        1.84      1.37 o 
  -8   9  12        4.59        5.18      2.05 o 
  -7   9  12       37.32       36.82      3.72 o 
  -6   9  12        7.46        5.72      1.83 o 
  -5   9  12        0.33        2.25      2.56 o 
  -4   9  12        0.04        6.13      2.75 o 
  -3   9  12       35.15       38.79      4.71 o 
  -2   9  12        7.95       10.53      2.21 o 
  -1   9  12        3.06        7.61      2.02 o 
   0   9  12       80.16       79.78      5.34 o 
   1   9  12       13.62       15.78      2.82 o 
   2   9  12        0.41       -3.25      2.17 o 
  -8  10  12        0.02        3.63      1.30 o 
  -7  10  12        1.83        4.51      1.89 o 
  -6  10  12       54.56       57.63      4.68 o 
  -5  10  12       23.42       31.17      3.36 o 
  -4  10  12       12.26       20.48      3.45 o 
  -3  10  12        0.76        6.39      2.83 o 
  -2  10  12       84.89       88.70      7.32 o 
  -1  10  12       12.45       16.78      3.26 o 
   0  10  12       40.48       46.68      4.38 o 
   1  10  12        0.36        3.56      1.82 o 
  -7  11  12        0.04       -0.67      2.01 o 
  -6  11  12        2.85        3.91      1.71 o 
  -5  11  12       20.16       28.43      4.02 o 
  -4  11  12        0.04        0.36      4.69 o 
  -3  11  12        0.13        5.80      1.65 o 
  -2  11  12       24.55       26.55      5.23 o 
  -1  11  12       22.99       24.13      3.60 o 
   0  11  12        0.01        2.09      2.32 o 
  -6  12  12        7.95       12.59      2.13 o 
  -5  12  12        1.19        1.77      1.49 o 
  -4  12  12        8.56        8.22      1.75 o 
  -3  12  12        0.26        1.34      2.56 o 
  -2  12  12        0.46        3.78      3.14 o 
  -1  12  12        3.96        6.14      2.94 o 
 -11   1  13       17.25       16.51      2.12 o 
 -10   1  13        6.68        7.51      1.34 o 
  -9   1  13       31.01       29.09      2.85 o 
  -8   1  13       12.73       17.43      2.02 o 
  -7   1  13       25.14       26.47      2.80 o 
  -6   1  13       89.40       83.74      4.41 o 
  -5   1  13        0.67        2.35      1.18 o 
  -4   1  13       58.06       58.89      3.06 o 
  -3   1  13        2.56        3.80      1.16 o 
  -2   1  13       90.93       93.60      4.28 o 
  -1   1  13       92.50       94.88      5.28 o 
   0   1  13       31.84       35.70      5.65 o 
   1   1  13        1.26        1.01      2.17 o 
   2   1  13       12.95       15.10      4.26 o 
   3   1  13        0.98        2.09      2.56 o 
 -11   2  13        9.19       17.17      3.20 o 
 -10   2  13        4.07        5.26      1.09 o 
  -9   2  13        0.01        3.01      1.04 o 
  -8   2  13        3.66        5.14      1.43 o 
  -7   2  13        0.54        1.89      0.99 o 
  -6   2  13       44.33       51.02      2.97 o 
  -5   2  13      137.24      136.75      8.78 o 
  -4   2  13       67.92       61.81      4.35 o 
  -3   2  13        2.79        3.10      1.30 o 
  -2   2  13        0.00        1.86      1.63 o 
  -1   2  13       20.60       20.20      2.52 o 
   0   2  13       90.89       73.42      4.96 o 
   1   2  13       16.77       15.73      2.90 o 
   2   2  13       13.31       19.13      5.03 o 
   3   2  13        1.65        1.10      1.90 o 
 -11   3  13       23.79       24.15      2.66 o 
 -10   3  13        0.29        4.51      1.67 o 
  -9   3  13        0.01        1.47      1.29 o 
  -8   3  13       50.61       49.05      3.14 o 
  -7   3  13       53.59       54.65      3.21 o 
  -6   3  13        2.10        3.77      1.18 o 
  -5   3  13       69.74       71.74      4.87 o 
  -4   3  13       28.30       31.63      3.94 o 
  -3   3  13        3.26        4.81      1.59 o 
  -2   3  13        8.20       13.17      2.52 o 
  -1   3  13        6.06        7.41      1.55 o 
   0   3  13       59.81       60.89      4.54 o 
   1   3  13        2.47        3.21      1.74 o 
   2   3  13       11.36       11.62      2.54 o 
   3   3  13        3.79       10.92      3.41 o 
 -10   4  13       44.05       49.27      3.13 o 
  -9   4  13        0.56        2.47      0.93 o 
  -8   4  13       11.78       13.65      1.93 o 
  -7   4  13       58.50       58.52      3.30 o 
  -6   4  13        5.68        5.90      1.29 o 
  -5   4  13        0.01        1.98      1.20 o 
  -4   4  13      262.27      269.07      9.17 o 
  -3   4  13       89.98       97.11      7.90 o 
  -2   4  13        0.01        4.26      1.60 o 
  -1   4  13        6.25       12.04      2.29 o 
   0   4  13        5.87       11.79      2.49 o 
   1   4  13       34.19       32.80      4.35 o 
   2   4  13       16.39       25.52      3.80 o 
   3   4  13        8.11        9.22      4.26 o 
 -10   5  13        9.04       17.25      2.02 o 
  -9   5  13        3.67        5.20      1.08 o 
  -8   5  13        0.14        1.63      0.96 o 
  -7   5  13       30.70       40.42      3.91 o 
  -6   5  13        0.83        1.87      1.11 o 
  -5   5  13      114.45      113.44      4.96 o 
  -4   5  13       85.21       95.50      5.50 o 
  -3   5  13       43.29       45.77      5.34 o 
  -2   5  13       63.75       59.59      4.38 o 
  -1   5  13        0.92       -0.97      1.17 o 
   0   5  13        6.13        8.22      2.25 o 
   1   5  13        3.04        1.27      1.43 o 
   2   5  13        3.59        8.34      2.40 o 
   3   5  13        8.50        9.76      2.30 o 
 -10   6  13        2.72        5.50      1.14 o 
  -9   6  13        0.64        3.50      1.39 o 
  -8   6  13        1.59        5.12      1.21 o 
  -7   6  13        1.12        2.15      1.06 o 
  -6   6  13        0.22        3.59      1.22 o 
  -5   6  13        3.46        5.44      1.49 o 
  -4   6  13      226.26      217.73     20.44 o 
  -3   6  13        9.12       12.85      2.65 o 
  -2   6  13       61.78       66.04      4.80 o 
  -1   6  13        0.30        1.89      1.18 o 
   0   6  13        0.15        6.17      1.79 o 
   1   6  13       25.66       25.40      5.27 o 
   2   6  13       15.25       21.46      3.88 o 
  -9   7  13        0.05        2.91      1.06 o 
  -8   7  13       14.71       24.87      3.08 o 
  -7   7  13       29.43       34.68      3.58 o 
  -6   7  13       12.92       17.30      2.42 o 
  -5   7  13       52.82       50.02      5.89 o 
  -4   7  13       79.04       76.61      7.98 o 
  -3   7  13        5.71       11.25      2.67 o 
  -2   7  13        0.79        3.60      1.49 o 
  -1   7  13       52.99       53.68      4.32 o 
   0   7  13        0.01        3.93      1.53 o 
   1   7  13       12.44       19.28      4.49 o 
   2   7  13       24.64       35.31      6.81 o 
  -9   8  13        0.62        1.33      1.60 o 
  -8   8  13        0.55        3.83      1.29 o 
  -7   8  13        1.34        3.93      1.32 o 
  -6   8  13       12.47       18.43      3.23 o 
  -5   8  13       23.53       35.30      4.35 o 
  -4   8  13        4.43        6.65      4.18 o 
  -3   8  13       16.27       17.20      3.09 o 
  -2   8  13        1.06        1.09      1.32 o 
  -1   8  13       13.08       19.95      3.29 o 
   0   8  13       24.72       32.72      4.33 o 
   1   8  13        7.50       13.63      3.79 o 
  -8   9  13        6.02       10.14      2.03 o 
  -7   9  13        0.10        5.57      1.86 o 
  -6   9  13        0.01        3.84      1.55 o 
  -5   9  13        0.14        2.58      1.66 o 
  -4   9  13       52.60       56.17      4.52 o 
  -3   9  13        0.72        1.93      2.21 o 
  -2   9  13        8.25       11.97      2.73 o 
  -1   9  13        4.81        6.23      2.21 o 
   0   9  13       14.62       16.31      2.84 o 
   1   9  13        0.78        5.12      1.66 o 
  -7  10  13       10.18       20.14      3.66 o 
  -6  10  13       21.78       26.03      3.09 o 
  -5  10  13       15.02       13.32      2.36 o 
  -4  10  13       36.19       30.59      4.13 o 
  -3  10  13        4.63        8.25      1.98 o 
  -2  10  13        4.25        9.99      7.55 o 
  -1  10  13       30.07       34.97      4.74 o 
   0  10  13        0.06        4.68      1.62 o 
  -6  11  13        4.30       11.20      1.86 o 
  -5  11  13        1.73        7.78      1.64 o 
  -4  11  13       20.21       19.32      3.07 o 
  -3  11  13        2.88        5.51      2.44 o 
  -2  11  13        2.96        5.86      1.62 o 
 -10   0  14        6.94        9.01      1.79 o 
  -9   0  14       12.15       27.70      4.02 o 
  -8   0  14        0.22        4.49      2.09 o 
  -7   0  14       60.93       67.37      6.97 o 
  -6   0  14      205.17      198.09      8.51 o 
  -5   0  14        2.52        6.25      2.23 o 
  -4   0  14        0.58        2.80      1.94 o 
  -3   0  14        0.82       -0.97      0.98 o 
  -1   0  14       50.58       47.47      5.42 o 
   1   0  14        3.43        7.98      3.10 o 
   2   0  14        3.90        7.74      3.18 o 
 -10   1  14        0.00        3.22      1.24 o 
  -9   1  14        2.57        7.58      1.58 o 
  -8   1  14       34.91       36.21      3.82 o 
  -7   1  14       30.32       37.75      3.84 o 
  -6   1  14       17.34       19.08      2.71 o 
  -5   1  14        7.64       11.02      2.10 o 
  -4   1  14       15.05       19.22      2.24 o 
  -3   1  14        6.90        8.72      2.09 o 
  -1   1  14        8.97        8.05      3.10 o 
   0   1  14        8.03        9.45      3.56 o 
   1   1  14        0.15       -1.55      1.78 o 
   2   1  14        1.04       -0.90      1.42 o 
 -10   2  14        0.21        1.87      2.41 o 
  -9   2  14        4.88       10.36      1.87 o 
  -8   2  14        5.14        9.18      1.53 o 
  -7   2  14        5.31        9.44      1.55 o 
  -6   2  14       70.46       68.52      4.09 o 
  -5   2  14       53.48       55.97      3.63 o 
  -4   2  14        3.41        5.87      1.59 o 
  -3   2  14        2.02        3.95      1.94 o 
  -2   2  14       26.56       37.56      4.31 o 
  -1   2  14       28.64       31.28      4.84 o 
   0   2  14        3.07        4.13      1.84 o 
   1   2  14        4.87        4.03      2.25 o 
   2   2  14        1.63        3.41      3.02 o 
 -10   3  14        6.95        7.71      1.68 o 
  -9   3  14        1.37        3.53      0.99 o 
  -8   3  14        0.02        0.05      0.93 o 
  -7   3  14        4.34        5.65      1.28 o 
  -6   3  14       52.18       52.80      4.10 o 
  -5   3  14       45.05       52.35      5.96 o 
  -4   3  14       20.82       29.16      3.89 o 
  -3   3  14       86.02       90.06      7.51 o 
  -2   3  14       27.21       33.52      4.11 o 
  -1   3  14       15.23       17.81      4.41 o 
   0   3  14        2.13        7.73      4.22 o 
   1   3  14        2.96        4.17      3.25 o 
   2   3  14        0.59        2.87      2.25 o 
 -10   4  14       31.28       36.54      4.16 o 
  -9   4  14        0.53        4.20      1.11 o 
  -8   4  14        3.33        2.55      1.14 o 
  -7   4  14       27.84       30.13      2.92 o 
  -6   4  14        7.07        8.22      2.44 o 
  -5   4  14      111.61      119.91      6.49 o 
  -4   4  14       90.14       83.79      5.31 o 
  -3   4  14        0.49        5.73      2.09 o 
  -2   4  14       46.91       49.19      4.00 o 
  -1   4  14        1.90        0.70      2.32 o 
   0   4  14        0.35        9.45      3.02 o 
   1   4  14        0.81        5.16      1.78 o 
   2   4  14        2.68        2.09      2.25 o 
  -9   5  14        6.10        9.70      1.54 o 
  -8   5  14        2.00        3.11      1.21 o 
  -7   5  14        0.36        2.58      0.97 o 
  -6   5  14        3.37        6.04      1.17 o 
  -5   5  14       61.01       66.47      4.90 o 
  -4   5  14        3.45        3.72      2.25 o 
  -3   5  14       16.75       19.68      3.23 o 
  -2   5  14       23.38       28.77      5.03 o 
  -1   5  14        1.32       -0.18      1.63 o 
   0   5  14       25.30       24.39      5.73 o 
   1   5  14        0.53        5.58      2.56 o 
  -9   6  14       11.15       18.61      2.23 o 
  -8   6  14        0.02        1.82      1.01 o 
  -7   6  14       29.75       31.68      3.34 o 
  -6   6  14        0.20        2.92      1.68 o 
  -5   6  14       69.79       72.70      7.43 o 
  -4   6  14       30.95       41.51      6.89 o 
  -3   6  14       37.26       41.50      4.18 o 
  -2   6  14        0.33        2.16      1.39 o 
  -1   6  14        4.08        6.10      1.68 o 
   0   6  14        5.04       10.53      2.94 o 
   1   6  14        0.88        2.32      2.63 o 
  -8   7  14        0.59        5.06      1.67 o 
  -7   7  14        1.58        4.90      1.19 o 
  -6   7  14        5.62        7.08      1.88 o 
  -5   7  14       67.13       72.79      7.28 o 
  -4   7  14       30.01       31.28      4.32 o 
  -3   7  14        0.05        1.60      2.09 o 
  -2   7  14       28.84       37.48      4.26 o 
  -1   7  14       17.21       18.07      5.07 o 
   0   7  14       20.04       15.80      4.49 o 
  -8   8  14        2.78        5.31      1.42 o 
  -7   8  14        3.23        7.03      1.80 o 
  -6   8  14        0.00        2.18      1.54 o 
  -5   8  14        1.35        3.92      1.26 o 
  -4   8  14       39.73       46.37      5.22 o 
  -3   8  14       30.48       31.01      4.43 o 
  -2   8  14       31.48       41.50      4.99 o 
  -1   8  14        4.87        6.89      2.09 o 
   0   8  14        1.85        5.36      2.25 o 
  -7   9  14        4.39        4.85      3.99 o 
  -6   9  14        1.01        2.60      2.05 o 
  -5   9  14        4.12        4.97      1.30 o 
  -4   9  14       20.85       30.49      7.12 o 
  -3   9  14       15.91       26.15      7.40 o 
  -2   9  14        1.03        4.49      1.40 o 
  -1   9  14        4.57        8.25      2.25 o 
  -5  10  14       16.63       16.28      3.18 o 
  -4  10  14        3.62        4.10      1.75 o 
  -3  10  14        4.07        5.62      1.74 o 
  -9   1  15        6.11       12.35      2.78 o 
  -8   1  15        0.39        2.24      1.74 o 
  -7   1  15        3.38        7.86      1.53 o 
  -6   1  15        2.73        6.84      1.68 o 
  -5   1  15      104.23      110.09      6.20 o 
  -4   1  15        0.00        1.91      0.96 o 
  -3   1  15        0.79        0.62      2.90 o 
  -2   1  15        1.51        6.97      2.71 o 
  -1   1  15        2.16        7.51      2.79 o 
   0   1  15       35.01       38.95      7.12 o 
   1   1  15        0.23        3.79      2.56 o 
  -9   2  15       15.89       20.71      2.81 o 
  -8   2  15        1.55        6.27      1.53 o 
  -7   2  15        1.62        4.99      1.50 o 
  -6   2  15        0.00        3.94      1.36 o 
  -5   2  15        0.03        2.09      1.53 o 
  -4   2  15        0.26        3.05      1.23 o 
  -3   2  15       50.59       52.47      7.12 o 
  -2   2  15        2.46        5.19      2.09 o 
  -1   2  15        0.56        5.11      2.40 o 
   0   2  15        0.49       -0.08      1.94 o 
  -9   3  15        7.66       16.30      2.26 o 
  -8   3  15        0.43        1.24      1.04 o 
  -7   3  15       11.94       14.74      2.36 o 
  -6   3  15       58.54       58.01      4.04 o 
  -5   3  15        8.69       11.91      2.18 o 
  -4   3  15        8.39       14.95      3.79 o 
  -3   3  15        1.94        4.21      3.37 o 
  -2   3  15        0.24        1.39      2.09 o 
  -1   3  15        0.40        0.93      2.01 o 
   0   3  15        0.99        3.95      2.17 o 
  -9   4  15       18.29       25.32      2.75 o 
  -8   4  15        5.30        9.40      1.67 o 
  -7   4  15        6.92       11.00      1.77 o 
  -6   4  15       11.03       15.17      2.23 o 
  -5   4  15        0.50        2.03      2.79 o 
  -4   4  15        9.91       16.65      4.18 o 
  -3   4  15       72.38       84.96      5.89 o 
  -2   4  15       32.18       43.61      4.14 o 
  -1   4  15        0.00        2.63      2.32 o 
   0   4  15       26.44       38.72      7.05 o 
  -8   5  15        5.66       11.38      1.80 o 
  -7   5  15       14.75       19.54      2.20 o 
  -6   5  15        8.17       13.52      3.25 o 
  -5   5  15        0.05       -0.39      1.24 o 
  -4   5  15       24.04       34.93      6.20 o 
  -3   5  15       30.35       43.87      6.04 o 
  -2   5  15        6.40       11.22      2.59 o 
  -1   5  15        1.52        3.33      2.40 o 
   0   5  15        0.05        1.86      2.48 o 
  -8   6  15        0.07        1.46      0.96 o 
  -7   6  15        0.35        1.21      4.88 o 
  -6   6  15        0.02        0.18      1.51 o 
  -5   6  15        0.47        7.74      2.25 o 
  -4   6  15       10.36       17.12      5.54 o 
  -3   6  15        8.81       14.37      2.92 o 
  -2   6  15       19.56       24.41      3.38 o 
  -1   6  15       12.74       17.35      4.65 o 
  -7   7  15        3.49        7.77      2.36 o 
  -6   7  15        2.83        3.37      1.36 o 
  -5   7  15       31.24       35.31      6.12 o 
  -4   7  15        1.11        0.90      1.39 o 
  -3   7  15        3.60        7.68      2.13 o 
  -2   7  15        6.47       11.48      4.96 o 
  -5   8  15        1.74        6.49      1.78 o 
  -4   8  15       27.23       31.84      4.51 o 
  -3   8  15        1.31        8.64      2.90 o 
  -8   0  16        4.19        9.76      3.10 o 
  -7   0  16       29.65       34.46      6.66 o 
  -6   0  16       66.25       76.51      7.59 o 
  -5   0  16       60.49       66.52      4.96 o 
  -4   0  16       83.24       91.31      6.23 o 
  -8   1  16        2.78        7.74      2.27 o 
  -7   1  16       14.15       20.64      2.84 o 
  -6   1  16       42.44       44.30      4.25 o 
  -5   1  16        0.24        3.34      1.25 o 
  -4   1  16        0.45        1.02      3.18 o 
  -2   1  16        0.74        2.01      2.17 o 
  -8   2  16        1.01        3.41      2.30 o 
  -7   2  16        1.48        5.35      1.51 o 
  -6   2  16        0.04        1.33      1.49 o 
  -5   2  16        3.09        7.15      1.56 o 
  -4   2  16       15.54       20.56      3.55 o 
  -3   2  16        1.34        3.02      2.17 o 
  -2   2  16        0.13        3.64      2.63 o 
  -7   3  16        4.55        7.13      1.82 o 
  -6   3  16        0.01        1.70      1.61 o 
  -5   3  16       16.07       21.09      3.61 o 
  -4   3  16       20.74       24.14      8.13 o 
  -3   3  16        6.13        6.97      3.33 o 
  -2   3  16       20.14       27.49      5.27 o 
  -7   4  16       21.47       23.36      3.26 o 
  -6   4  16        6.88        5.68      1.59 o 
  -4   4  16      135.15      158.06     10.76 o 
  -3   4  16       22.72       28.23      6.66 o 
  -2   4  16        3.47        9.99      3.56 o 
  -6   5  16        4.40        6.89      3.10 o 
  -5   5  16        0.78        6.35      2.25 o 
  -4   5  16       21.85       29.31      4.12 o 
  -3   5  16        0.09        3.82      1.90 o 
                                                 
